# Supplementary material for: Genomic profiling of antimicrobial resistance genes in clinical isolates of Salmonella Typhi from patients infected with Typhoid fever in India
Source: Sci Rep. 2020 May 19;10:8299. doi: 10.1038/s41598-020-64934-0 (PMC7237477; doi:10.1038/s41598-020-64934-0)
Supplement: Supplementary file 1 — Supplementary Tables. [file 41598_2020_64934_MOESM1_ESM.xlsx]

## Sheet: Table S1_Genome Assembly
Table S1: Statistics of genome assembly and transcript annotation
BioProject	Accession	Isolate	Tax ID	Year	City	Contigs	Genome Size	Longest Scaffold	N50	bases >= Q40	% GC	CDS	repeat_region	tRNA	tmRNA
PRJNA564922	SAMN12740223	PGS-1	90370	1994	New Delhi	56	4711659	466515	170518	4711218	52	4546	1	73	1
PRJNA564922	SAMN12740224	PGS-2	90370	2010	Orissa	80	4942964	467861	161362	4941581	51.8	4795	1	72	1
PRJNA564922	SAMN12740225	PGS-3	90370	1999	New Delhi	62	4732754	489017	172185	4729980	52	4556	1	73	1
PRJNA564922	SAMN12740226	PGS-4	90370	1999	New Delhi	77	4941826	467860	161362	4940098	51.8	4791	1	71	1
PRJNA564922	SAMN12740227	PGS-5	90370	1999	New Delhi	57	4724471	412730	161362	4721610	52	4557	1	69	1
PRJNA564922	SAMN12740228	PGS-6	90370	1999	New Delhi	60	4728142	489024	161362	4727530	52	4559	1	70	1
PRJNA564922	SAMN12740229	PGS-7	90370	1999	New Delhi	53	4725159	489024	172207	4724207	52	4557	1	72	1
PRJNA564922	SAMN12740230	PGS-8	90370	2009	New Delhi	68	4937816	489024	161362	4936058	51.8	4792	1	70	1
PRJNA564922	SAMN12740231	PGS-9	90370	2001	New Delhi	54	4725499	489024	185482	4725077	52	4558	1	70	1
PRJNA564922	SAMN12740232	PGS-10	90370	2010	Shimla	56	4724761	489024	185482	4722134	52	4559	1	67	1
PRJNA564922	SAMN12740233	PGS-11	90370	2010	Chennai	58	4726896	489024	173746	4726002	52	4556	1	72	1
PRJNA564922	SAMN12740234	PGS-12	90370	2010	Chennai	57	4725841	489012	172215	4725176	52	4562	1	71	1
PRJNA564922	SAMN12740235	PGS-13	90370	2011	Orissa	56	4688033	466470	172186	4687668	52.1	4512	1	71	1
PRJNA564922	SAMN12740236	PGS-14	90370	2010	Orissa	52	4723841	489017	185482	4723335	52	4559	1	71	1
PRJNA564922	SAMN12740237	PGS-15	90370	2010	Orissa	55	4724264	489017	204423	4723462	52	4558	1	70	1
PRJNA564922	SAMN12740238	PGS-16	90370	2010	Chennai	54	4723793	489031	172185	4723569	52	4558	1	69	1
PRJNA564922	SAMN12740239	PGS-17	90370	2010	Chennai	269	4893987	489024	161362	4842585	51.4	4608	1	87	1
PRJNA564922	SAMN12740240	PGS-18	90370	2010	Shimla	53	4726323	489024	173120	4725536	52	4564	1	73	1
PRJNA564922	SAMN12740241	PGS-19	90370	2010	Shimla	53	4724965	489024	172185	4724509	52	4554	1	69	1
PRJNA564922	SAMN12740242	PGS-20	90370	2010	Chennai	54	4725914	489018	206366	4725381	52	4555	1	73	1
PRJNA564922	SAMN12740243	PGS-21	90370	2000	New Delhi	68	4938667	489024	172185	4938596	51.8	4793	2	73	1
PRJNA564922	SAMN12740244	PGS-22	90370	2009	New Delhi	143	4774717	466485	204116	4745887	52	4605	1	72	1
PRJNA564922	SAMN12740245	PGS-23	90370	2009	New Delhi	54	4625662	489024	172185	4625167	52	4448	1	72	1
PRJNA564922	SAMN12740246	PGS-24	90370	2010	New Delhi	57	4726995	489024	185482	4726560	52	4561	1	72	1
PRJNA564922	SAMN12740247	PGS-25	90370	2005	New Delhi	77	4940442	489024	172035	4940269	51.8	4793	1	72	1
PRJNA564922	SAMN12740248	PGS-26	90370	2008	New Delhi	66	4968901	489024	185463	4968738	51.8	4832	1	72	1
PRJNA564922	SAMN12740249	PGS-27	90370	2008	New Delhi	60	4749437	488507	185482	4749257	52	4586	1	73	1
PRJNA564922	SAMN12740250	PGS-28	90370	2015	New Delhi	69	4785771	466485	153675	4785663	52	4638	1	72	1
PRJNA564922	SAMN12740251	PGS-29	90370	2006	New Delhi	59	4774641	489024	185482	4774592	52	4622	1	73	1
PRJNA564922	SAMN12740252	PGS-30	90370	2009	New Delhi	58	4773966	489025	185482	4773893	52	4623	1	72	1
PRJNA564922	SAMN12740253	PGS-31	90370	2008	New Delhi	52	4833910	489024	185482	4833802	51.9	4690	1	74	1
PRJNA564922	SAMN12740254	PGS-32	90370	2014	New Delhi	57	4757683	489024	172177	4757033	52	4597	1	70	1
PRJNA564922	SAMN12740255	PGS-33	90370	2010	Vellore	54	4594312	488760	172187	4594147	52.1	4406	1	73	1
PRJNA564922	SAMN12740256	PGS-34	90370	2010	Vellore	57	4726371	489024	172185	4724864	52	4554	1	71	1
PRJNA564922	SAMN12740257	PGS-35	90370	2010	Vellore	48	4592703	489024	185482	4592554	52.1	4410	1	71	1
PRJNA564922	SAMN12740258	PGS-36	90370	2010	Vellore	50	4725038	489024	185482	4724406	52	4561	1	72	1
PRJNA564922	SAMN12740259	PGS-37	90370	2011	Vellore	53	4815880	489024	185482	4815425	51.9	4662	1	75	1
PRJNA564922	SAMN12740260	PGS-38	90370	2010	Vellore	56	4725331	489017	153328	4724632	52	4557	1	69	1
PRJNA564922	SAMN12740261	PGS-39	90370	2012	Vellore	51	4726429	489024	185482	4725355	52	4554	1	72	1
PRJNA564922	SAMN12740262	PGS-40	90370	2011	Vellore	58	4726905	489024	172185	4725533	52	4552	1	72	1
PRJNA564922	SAMN12740263	PGS-41	90370	2016	New Delhi	61	4726986	489024	173749	4725572	52	4558	1	72	1
PRJNA564922	SAMN12740264	PGS-42	90370	2012	Vellore	60	4823554	489024	172177	4821734	51.9	4676	1	74	1
PRJNA564922	SAMN12740265	PGS-43	90370	2012	Vellore	56	4727755	489024	172161	4726418	52	4556	1	70	1
PRJNA564922	SAMN12740266	PGS-44	90370	2014	New Delhi	57	4723631	489024	173721	4721274	52	4556	1	71	1
PRJNA564922	SAMN12740267	PGS-45	90370	2012	Vellore	55	4725119	489024	172215	4724900	52	4554	1	71	1
PRJNA564922	SAMN12740268	PGS-46	90370	2014	New Delhi	56	4733915	466485	183531	4733374	52.1	4573	1	72	1
PRJNA564922	SAMN12740269	PGS-47	90370	2010	New Delhi	64	4784370	466515	179231	4783621	52	4641	1	72	1
PRJNA564922	SAMN12740270	PGS-48	90370	2012	Vellore	61	4820866	489024	172185	4820375	51.9	4672	1	74	1
PRJNA564922	SAMN12740271	PGS-49	90370	2012	Vellore	54	4726580	489024	172161	4725886	52	4558	1	73	1
PRJNA564922	SAMN12740272	PGS-50	90370	2010	Vellore	61	4685068	392895	134726	4679464	52.1	4517	1	69	1
PRJNA564922	SAMN12740273	PGS-51	90370	2012	Vellore	70	4824201	489024	161362	4821490	51.9	4666	1	72	1
PRJNA564922	SAMN12740274	PGS-52	90370	2012	Vellore	49	4757876	489024	185482	4756846	52	4600	1	71	1
PRJNA564922	SAMN12740275	PGS-53	90370	2006	New Delhi	60	4749763	489025	172185	4749433	52	4590	1	73	1
PRJNA564922	SAMN12740276	PGS-54	90370	2011	wardha	56	4757532	489024	172256	4757096	52	4595	1	72	1
PRJNA564922	SAMN12740277	PGS-55	90370	2010	Shimla	52	4725014	488965	172162	4724482	52	4556	1	72	1
PRJNA564922	SAMN12740278	PGS-56	90370	2010	Shimla	69	4785356	466485	179238	4783427	52	4639	1	70	1
PRJNA564922	SAMN12740279	PGS-57	90370	2011	wardha	61	4724003	479952	150840	4721421	52	4556	1	71	1
PRJNA564922	SAMN12740280	PGS-58	90370	2010	Vellore	67	4785047	466487	150762	4784375	52	4647	1	72	1
PRJNA564922	SAMN12740281	PGS-59	90370	2012	Vellore	53	4724727	489024	172169	4723976	52	4557	1	71	1
PRJNA564922	SAMN12740282	PGS-60	90370	2010	Vellore	53	4724684	489024	161362	4724123	52	4557	1	72	1
PRJNA564922	SAMN12740283	PGS-61	90370	2012	Vellore	52	4725157	489024	172185	4723991	52	4554	1	73	1
PRJNA564922	SAMN12740284	PGS-62	90370	2010	Vellore	54	4723934	419939	158493	4720473	52	4557	1	68	1
PRJNA564922	SAMN12740285	PGS-63	90370	2010	New Delhi	54	4708923	466529	172713	4708822	52	4549	1	69	1
PRJNA564922	SAMN12740286	PGS-64	90370	2009	New Delhi	72	4724643	489024	149788	4718687	52	4553	1	71	1
PRJNA564922	SAMN12740287	PGS-65	90370	2000	New Delhi	53	4712194	489024	153693	4711788	52	4546	1	70	1
PRJNA564922	SAMN12740288	PGS-66	90370	2014	New Delhi	54	4740355	466505	172214	4739911	52	4571	1	70	1
PRJNA564922	SAMN12740289	PGS-67	90370	2010	Vellore	57	4727373	489024	185482	4724614	52	4558	1	73	1
PRJNA564922	SAMN12740290	PGS-68	90370	2010	New Delhi	55	4726520	489024	172185	4725983	52	4556	1	72	1
PRJNA564922	SAMN12740291	PGS-69	90370	2010	New Delhi	63	4856687	489024	185482	4856314	52	4716	1	73	1
PRJNA564922	SAMN12740292	PGS-70	90370	2011	New Delhi	49	4727032	489024	185482	4726610	52	4562	1	71	1
PRJNA564922	SAMN12740293	PGS-71	90370	2010	Vellore	55	4725487	489024	161362	4725219	52	4555	1	72	1
PRJNA564922	SAMN12740294	PGS-72	90370	2012	Vellore	65	4891987	466485	153675	4891818	52	4771	1	73	1
PRJNA564922	SAMN12740295	PGS-73	90370	2012	Vellore	53	4677750	466483	172185	4677585	52.1	4516	1	71	1
PRJNA564922	SAMN12740296	PGS-74	90370	2016	New Delhi	55	4724816	489024	172185	4724431	52	4554	1	72	1
PRJNA564922	SAMN12740297	PGS-75	90370	2016	New Delhi	116	4792197	489022	161360	4780327	51.9	4622	1	74	1
PRJNA564922	SAMN12740298	PGS-76	90370	2008	New Delhi	190	4802515	489022	185480	4764791	51.9	4587	1	74	1
PRJNA564922	SAMN12740299	PGS-77	90370	2016	New Delhi	97	4747591	489022	185480	4739018	52	4574	1	73	1
PRJNA564922	SAMN12740300	PGS-78	90370	2016	New Delhi	603	5030996	489022	155287	4897556	52	4746	1	75	1
PRJNA564922	SAMN12740301	PGS-79	90370	2016	New Delhi	103	4803256	466513	163098	4794876	52	4657	1	72	1
PRJNA564922	SAMN12740302	PGS-80	90370	2016	New Delhi	78	4771673	489022	185480	4765335	52	4606	1	73	1
PRJNA564922	SAMN12740303	PGS-81	90370	2016	New Delhi	78	4771971	489022	161360	4765376	52	4607	1	73	1
PRJNA564922	SAMN12740304	PGS-82	90370	2016	New Delhi	78	4735194	489022	172255	4730603	52	4559	1	73	1
PRJNA564922	SAMN12740305	PGS-83	90370	2015	New Delhi	79	4737461	489022	161360	4732170	52	4567	1	73	1
PRJNA564922	SAMN12740306	PGS-84	90370	2016	New Delhi	102	4750308	489022	161360	4736316	52	4576	1	73	1
PRJNA564922	SAMN12740307	PGS-85	90370	2015	New Delhi	95	4875374	489022	185480	4866891	52	4729	1	74	1
PRJNA564922	SAMN12740308	PGS-86	90370	2015	New Delhi	92	4781579	489022	172304	4771068	52	4618	1	74	1
PRJNA564922	SAMN12740309	PGS-87	90370	2014	New Delhi	486	4970638	489022	155287	4861765	52	4721	1	73	1
PRJNA564922	SAMN12740310	PGS-88	90370	2015	New Delhi	471	5025253	466475	153685	4926807	52	4787	1	75	1
PRJNA564922	SAMN12740311	PGS-89	90370	2015	New Delhi	538	5066457	466513	153673	4926807	52.1	4821	1	73	1
PRJNA564922	SAMN12740312	PGS-90	90370	2015	New Delhi	471	4993084	489022	155287	4889037	52	4764	1	75	1
PRJNA564922	SAMN12740313	PGS-91	90370	2015	New Delhi	654	5090705	489022	155284	4933917	52	4815	1	75	1
PRJNA564922	SAMN12740314	PGS-92	90370	2015	New Delhi	102	4857728	488399	161360	4848800	51.9	4713	1	72	1
PRJNA564922	SAMN12740315	PGS-93	90370	2015	New Delhi	102	4750881	489022	161360	4741145	52	4576	1	73	1
PRJNA564922	SAMN12740316	PGS-94	90370	2015	New Delhi	115	4791077	489022	185480	4777035	51.9	4620	1	74	1
PRJNA564922	SAMN12740317	PGS-95	90370	2015	New Delhi	103	4619484	489022	172263	4609475	52	4428	1	73	1
PRJNA564922	SAMN12740318	PGS-96	90370	2015	New Delhi	83	4610001	489021	161360	4603592	52	4420	1	73	1
PRJNA564922	SAMN12740319	PGS-97	90370	2016	New Delhi	102	4750147	489022	161360	4739169	52	4574	1	74	1
PRJNA564922	SAMN12740320	PGS-98	90370	2016	New Delhi	91	4776133	489022	161360	4768567	51.9	4616	1	73	1
PRJNA564922	SAMN12740321	PGS-99	90370	2016	New Delhi	102	4875784	489022	155276	4868723	52	4729	1	74	1
PRJNA564922	SAMN12740322	PGS-100	90370	2012	Vellore	97	4669273	489022	172232	4661567	52	4475	1	76	1
PRJNA564922	SAMN12740323	PGS-101	90370	2012	Vellore	99	4749155	489022	172257	4738908	52	4569	1	73	1
PRJNA564922	SAMN12740324	PGS-102	90370	2012	Vellore	104	4747382	489022	161360	4737084	52	4585	1	73	1
PRJNA564922	SAMN12740325	PGS-103	90370	2012	Vellore	99	4749654	250437	150787	4741347	52	4578	1	73	1
PRJNA564922	SAMN12740326	PGS-104	90370	2016	New Delhi	105	4804953	466513	179341	4796145	52	4657	1	72	1
PRJNA564922	SAMN12740327	PGS-105	90370	2013	New Delhi	118	4757767	489022	172227	4744092	52	4573	1	73	1
PRJNA564922	SAMN12740328	PGS-106	90370	2016	New Delhi	115	4826824	466468	155277	4812771	52	4672	1	74	1
PRJNA564922	SAMN12740329	PGS-107	90370	2013	New Delhi	106	4765015	466520	153674	4756342	52	4602	1	72	1
PRJNA564922	SAMN12740330	PGS-108	90370	2017	New Delhi	92	4776676	489022	161360	4766664	52	4609	1	73	1
PRJNA564922	SAMN12740331	PGS-109	90370	2015	New Delhi	99	4781668	489022	161360	4768691	52	4613	1	73	1
PRJNA564922	SAMN12740332	PGS-110	90370	2015	New Delhi	93	4744125	489022	155277	4737551	52	4573	1	73	1
PRJNA564922	SAMN12740333	PGS-111	90370	2017	New Delhi	66	4717789	466506	171454	4713559	52	4551	1	73	1
PRJNA564922	SAMN12740334	PGS-112	90370	2016	New Delhi	65	4731044	489022	172263	4726376	52	4559	1	73	1
PRJNA564922	SAMN12740335	PGS-113	90370	2016	New Delhi	126	4796560	489022	185480	4766775	51.9	4610	1	77	1
PRJNA564922	SAMN12740336	PGS-114	90370	2016	New Delhi	63	4728288	489022	161360	4726072	52	4556	1	73	1
PRJNA564922	SAMN12740337	PGS-115	90370	2016	New Delhi	63	4762983	489022	185480	4759053	52	4601	1	73	1
PRJNA564922	SAMN12740338	PGS-116	90370	2016	New Delhi	254	4866980	489022	161360	4806447	52	4686	1	73	1
PRJNA564922	SAMN12740339	PGS-117	90370	2016	New Delhi	73	4755354	488506	185480	4750181	52	4591	1	73	1
PRJNA564922	SAMN12740340	PGS-118	90370	2016	New Delhi	82	4864511	489022	155259	4859271	52	4720	1	74	1
PRJNA564922	SAMN12740341	PGS-119	90370	2017	New Delhi	67	4731084	489022	161194	4726485	52	4562	1	73	1
PRJNA564922	SAMN12740342	PGS-120	90370	2016	New Delhi	72	4788663	466506	163098	4786690	52	4650	1	72	1
PRJNA564922	SAMN12740343	PGS-121	90370	2017	New Delhi	70	4733354	489022	161360	4727107	52	4558	1	73	1
PRJNA564922	SAMN12740344	PGS-122	90370	2017	New Delhi	74	4802679	466468	153685	4800469	52	4647	1	75	1
PRJNA564922	SAMN12740345	PGS-123	90370	2017	New Delhi	533	4980993	466486	149683	4796692	51.3	4695	1	81	3
PRJNA564922	SAMN12740346	PGS-124	90370	2017	New Delhi	310	4870075	489021	161360	4793994	52	4682	1	74	1
PRJNA564922	SAMN12740347	PGS-125	90370	2016	New Delhi	170	4657566	489022	161360	4609323	51.9	4429	1	81	1
PRJNA564922	SAMN12740348	PGS-126	90370	2016	New Delhi	206	4876105	466468	153685	4822368	51.8	4679	1	78	1
PRJNA564922	SAMN12740349	PGS-127	90370	2005	New Delhi	71	4940186	489024	172143	4939916	51.8	4794	1	73	1
PRJNA564922	SAMN12740350	PGS-128	90370	2008	New Delhi	52	4757055	489024	185482	4756911	52	4595	1	71	1
PRJNA564922	SAMN12740351	PGS-129	90370	2008	New Delhi	54	4723998	489024	172160	4723959	52	4549	1	72	1
PRJNA564922	SAMN12740352	PGS-130	90370	2005	New Delhi	57	4727625	489024	161362	4727579	52	4554	1	73	1
PRJNA564922	SAMN12740353	PGS-131	90370	2006	New Delhi	61	4774502	489024	172091	4774454	52	4620	1	73	1
PRJNA564922	SAMN12740354	PGS-132	90370	2006	New Delhi	58	4790278	489024	153693	4789606	52	4640	1	74	1
PRJNA564922	SAMN12740355	PGS-133	90370	2008	New Delhi	146	4976503	489022	155276	4947850	51.7	4807	1	74	1

## Sheet: Table S2_Pan-genome
Table S2: Statistics of core, accessory and unique genes among isolates of 133 Salmonella Typhi
Isolate	No. of core genes	No. of accessory genes	No. of unique genes	No. of exclusively absent genes	Number of new gene families
PGS-1	4185	259	2	1	13
PGS-2	4185	486	0	0	1
PGS-3	4185	263	1	0	1
PGS-4	4185	482	0	1	0
PGS-5	4185	262	0	0	0
PGS-6	4185	263	1	1	1
PGS-7	4185	263	0	0	0
PGS-8	4185	479	3	1	3
PGS-9	4185	263	0	0	0
PGS-10	4185	264	0	0	0
PGS-11	4185	263	0	0	0
PGS-12	4185	264	6	0	8
PGS-13	4185	227	1	0	3
PGS-14	4185	265	0	0	0
PGS-15	4185	264	0	1	0
PGS-16	4185	262	1	0	2
PGS-17	4185	276	27	0	28
PGS-18	4185	266	2	2	4
PGS-19	4185	260	1	0	1
PGS-20	4185	262	0	0	0
PGS-21	4185	485	0	0	0
PGS-22	4185	284	9	1	10
PGS-23	4185	167	0	0	0
PGS-24	4185	267	0	0	1
PGS-25	4185	484	0	0	0
PGS-26	4185	523	0	0	0
PGS-27	4185	289	2	1	2
PGS-28	4185	339	1	0	1
PGS-29	4185	329	0	0	0
PGS-30	4185	325	0	0	0
PGS-31	4185	394	0	0	0
PGS-32	4185	304	0	0	0
PGS-33	4185	129	1	1	1
PGS-34	4185	263	1	0	1
PGS-35	4185	133	1	0	1
PGS-36	4185	268	0	0	1
PGS-37	4185	366	0	5	108
PGS-38	4185	263	0	0	0
PGS-39	4185	264	0	0	0
PGS-40	4185	260	0	0	0
PGS-41	4185	262	0	0	0
PGS-42	4185	375	0	0	1
PGS-43	4185	263	0	0	0
PGS-44	4185	261	0	0	1
PGS-45	4185	262	0	0	0
PGS-46	4185	285	0	0	0
PGS-47	4185	341	0	0	0
PGS-48	4185	372	1	0	1
PGS-49	4185	263	0	1	0
PGS-50	4185	226	3	2	3
PGS-51	4185	368	0	0	0
PGS-52	4185	307	0	0	0
PGS-53	4185	294	1	0	NA
PGS-54	4185	300	2	0	44
PGS-55	4185	264	1	0	6
PGS-56	4185	340	1	0	109
PGS-57	4185	262	1	2	3
PGS-58	4185	340	3	1	7
PGS-59	4185	261	1	0	1
PGS-60	4185	262	0	0	0
PGS-61	4185	260	0	0	1
PGS-62	4185	263	2	0	4
PGS-63	4185	243	14	6	17
PGS-64	4185	257	2	8	6
PGS-65	4185	253	1	11	4
PGS-66	4185	280	5	0	47
PGS-67	4185	264	0	0	0
PGS-68	4185	262	0	0	3
PGS-69	4185	418	0	0	127
PGS-70	4185	265	3	0	5
PGS-71	4185	264	0	0	0
PGS-72	4185	468	1	0	1
PGS-73	4185	224	3	4	3
PGS-74	4185	260	0	0	1
PGS-75	4185	319	2	0	19
PGS-76	4185	277	7	1	13
PGS-77	4185	267	1	0	2
PGS-78	4185	352	29	0	115
PGS-79	4185	345	1	0	7
PGS-80	4185	310	0	0	1
PGS-81	4185	307	2	0	3
PGS-82	4185	261	1	4	2
PGS-83	4185	267	3	1	3
PGS-84	4185	272	4	0	8
PGS-85	4185	427	1	0	3
PGS-86	4185	292	20	0	20
PGS-87	4185	342	20	0	44
PGS-88	4185	409	17	0	68
PGS-89	4185	419	30	0	39
PGS-90	4185	388	29	1	40
PGS-91	4185	393	41	0	42
PGS-92	4185	407	2	0	4
PGS-93	4185	274	1	0	2
PGS-94	4185	311	3	0	3
PGS-95	4185	145	1	0	1
PGS-96	4185	138	0	0	0
PGS-97	4185	274	0	0	2
PGS-98	4185	313	1	0	2
PGS-99	4185	424	1	0	1
PGS-100	4185	185	7	0	7
PGS-101	4185	272	2	0	3
PGS-102	4185	296	1	0	1
PGS-103	4185	271	2	1	2
PGS-104	4185	350	0	0	1
PGS-105	4185	269	1	0	1
PGS-106	4185	350	5	0	9
PGS-107	4185	301	0	0	0
PGS-108	4185	309	1	0	1
PGS-109	4185	310	2	0	2
PGS-110	4185	267	3	1	3
PGS-111	4185	260	1	0	1
PGS-112	4185	266	0	0	0
PGS-113	4185	305	1	0	3
PGS-114	4185	263	0	0	0
PGS-115	4185	308	0	0	0
PGS-116	4185	341	14	0	24
PGS-117	4185	295	0	0	1
PGS-118	4185	421	0	0	0
PGS-119	4185	267	1	0	1
PGS-120	4185	346	1	0	1
PGS-121	4185	263	1	0	1
PGS-122	4185	342	0	0	0
PGS-123	4185	295	48	1	48
PGS-124	4185	314	19	0	19
PGS-125	4185	134	7	0	8
PGS-126	4185	343	9	1	11
PGS-127	4185	486	0	0	190
PGS-128	4185	303	0	0	0
PGS-129	4185	258	0	2	0
PGS-130	4185	262	0	0	0
PGS-131	4185	325	0	0	58
PGS-132	4185	341	2	0	2
PGS-133	4185	486	4	0	4

## Sheet: Table S3_COG Distribution
Table S3: COG functional distribution of pan-genome
Descriptions	Information storage and processing	cellular processes and signaling	Metabolism	Poorly characterized
CORE	24.44	13.09	41.82	20.64
ACCESSORY	42.62	12.15	21.11	24.1
UNIQUE	39.31	7.33	28.65	24.65
Descriptions	CORE	ACCESSORY	UNIQUE
[D] Cell cycle control, cell division, chromosome partitioning	0.76	1.59	1.33
[M] Cell wall/membrane/envelope biogenesis	5.81	5.58	0.67
[N] Cell motility	2.96	1.79	1.33
[O] Post-translational modification, protein turnover & chaperones	3.56	3.19	4
[T] Signal transduction mechanisms	4.11	4.18	2.66
[U] Intracellular trafficking, secretion & vesicular transport	3.35	2.99	2.66
[V] Defense mechanisms	1.1	1.59	0.67
[J] Translation, ribosomal structure & biogenesis	4.21	10.36	14.66
[K] Transcription	7.79	8.36	9.33
[L] Replication, recombination & repair	3.89	15.14	9.33
[C] Energy production & conversion	6.52	5.38	6.66
[G] Carbohydrate transport & metabolism	9.08	3.98	5.33
[E] Amino acid transport & metabolism	10.11	4.98	8.66
[F] Nucleotide transport & metabolism	2.15	0.8	1.33
[H] Coenzyme transport & metabolism	4.09	1.59	0.67
[I] Lipid transport & metabolism	2.05	0.6	1.33
[Q] Secondary metabolites biosynthesis, transport & catabolism	1.74	1	0.67
[P] Inorganic ion transport & metabolism	6.07	2.79	4
[R] General function prediction only	12.35	17.92	23.32
[S] Function unknown	8.29	6.17	1.33

## Sheet: Table S4_KEGG Distribution
Table S4: KEGG functional distribution of pan-genome
KEGG SUB-CATEGORY	KEGG PATHWAY	CORE	ACCESSORY	UNIQUE
Cell_growth_and_death	04110 Cell cycle [PATH:ko04110]	0	1	0
	04111 Cell cycle - yeast [PATH:ko04111]	0	0	1
	04112 Cell cycle - Caulobacter [PATH:ko04112]	11	3	0
	04113 Meiosis - yeast [PATH:ko04113]	0	0	0
	04114 Oocyte meiosis [PATH:ko04114]	0	1	0
	04115 p53 signaling pathway [PATH:ko04115]	0	0	0
	04210 Apoptosis [PATH:ko04210]	0	0	0
Cell_motility	02030 Bacterial chemotaxis [PATH:ko02030]	27	0	0
	02040 Flagellar assembly [PATH:ko02040]	42	1	0
	04810 Regulation of actin cytoskeleton [PATH:ko04810]	0	4	8
Cellular_commiunity	04510 Focal adhesion [PATH:ko04510]	0	1	4
	04520 Adherens junction [PATH:ko04520]	0	2	1
	04530 Tight junction [PATH:ko04530]	0	2	1
	04540 Gap junction [PATH:ko04540]	0	0	1
	04550 Signaling pathways regulating pluripotency of stem cells [PATH:ko04550]	0	0	0
Transport_and_catabolism	04140 Regulation of autophagy [PATH:ko04140]	0	0	0
	04142 Lysosome [PATH:ko04142]	0	1	1
	04144 Endocytosis [PATH:ko04144]	0	5	9
	04145 Phagosome [PATH:ko04145]	0	11	13
	04146 Peroxisome [PATH:ko04146]	7	0	0
Membrane_transport	02010 ABC transporters [PATH:ko02010]	164	14	7
	02060 Phosphotransferase system (PTS) [PATH:ko02060]	45	3	1
	03070 Bacterial secretion system [PATH:ko03070]	28	4	1
Signal_transduction	02020 Two-component system [PATH:ko02020]	143	16	3
	04010 MAPK signaling pathway [PATH:ko04010]	0	0	1
	04011 MAPK signaling pathway - yeast [PATH:ko04011]	1	0	1
	04012 ErbB signaling pathway [PATH:ko04012]	0	0	0
	04013 MAPK signaling pathway - fly [PATH:ko04013]	0	0	0
	04014 Ras signaling pathway [PATH:ko04014]	0	0	1
	04015 Rap1 signaling pathway [PATH:ko04015]	0	2	2
	04020 Calcium signaling pathway [PATH:ko04020]	0	0	3
	04022 cGMP - PKG signaling pathway [PATH:ko04022]	0	0	4
	04024 cAMP signaling pathway [PATH:ko04024]	0	0	2
	04064 NF-kappa B signaling pathway [PATH:ko04064]	0	0	1
	04066 HIF-1 signaling pathway [PATH:ko04066]	2	1	0
	04068 FoxO signaling pathway [PATH:ko04068]	3	0	0
	04070 Phosphatidylinositol signaling system [PATH:ko04070]	3	0	0
	04071 Sphingolipid signaling pathway [PATH:ko04071]	0	0	1
	04075 Plant hormone signal transduction [PATH:ko04075]	0	0	0
	04150 mTOR signaling pathway [PATH:ko04150]	0	1	0
	04151 PI3K-Akt signaling pathway [PATH:ko04151]	1	2	3
	04152 AMPK signaling pathway [PATH:ko04152]	2	1	0
	04310 Wnt signaling pathway [PATH:ko04310]	0	0	1
	04330 Notch signaling pathway [PATH:ko04330]	0	0	0
	04340 Hedgehog signaling pathway [PATH:ko04340]	0	0	0
	04350 TGF-beta signaling pathway [PATH:ko04350]	0	0	1
	04370 VEGF signaling pathway [PATH:ko04370]	0	0	0
	04390 Hippo signaling pathway [PATH:ko04390]	0	2	1
	04391 Hippo signaling pathway -fly [PATH:ko04391]	0	2	1
	04630 Jak-STAT signaling pathway [PATH:ko04630]	0	0	0
	04668 TNF signaling pathway [PATH:ko04668]	0	0	1
Signaling_molecules_and_interaction	04060 Cytokine-cytokine receptor interaction [PATH:ko04060]	0	1	1
	04080 Neuroactive ligand-receptor interaction [PATH:ko04080]	0	0	0
	04512 ECM-receptor interaction [PATH:ko04512]	0	0	2
	04514 Cell adhesion molecules (CAMs) [PATH:ko04514]	0	10	11
Folding,_sorting_and_degradation	03018 RNA degradation [PATH:ko03018]	16	1	3
	03050 Proteasome [PATH:ko03050]	0	0	0
	03060 Protein export [PATH:ko03060]	18	0	1
	04120 Ubiquitin mediated proteolysis [PATH:ko04120]	0	0	1
	04122 Sulfur relay system [PATH:ko04122]	16	0	0
	04130 SNARE interactions in vesicular transport [PATH:ko04130]	0	0	0
	04141 Protein processing in endoplasmic reticulum [PATH:ko04141]	1	0	2
Replication_and_repair	03030 DNA replication [PATH:ko03030]	18	10	0
	03410 Base excision repair [PATH:ko03410]	15	2	0
	03420 Nucleotide excision repair [PATH:ko03420]	9	2	0
	03430 Mismatch repair [PATH:ko03430]	25	10	0
	03440 Homologous recombination [PATH:ko03440]	27	7	0
	03450 Non-homologous end-joining [PATH:ko03450]	0	0	0
	03460 Fanconi anemia pathway [PATH:ko03460]	0	0	0
Transcription	03020 RNA polymerase [PATH:ko03020]	4	0	1
	03022 Basal transcription factors [PATH:ko03022]	0	0	0
	03040 Spliceosome [PATH:ko03040]	0	0	8
Translation	00970 Aminoacyl-tRNA biosynthesis [PATH:ko00970]	26	0	1
	03008 Ribosome biogenesis in eukaryotes [PATH:ko03008]	2	0	1
	03010 Ribosome [PATH:ko03010]	53	46	15
	03013 RNA transport [PATH:ko03013]	4	2	5
	03015 mRNA surveillance pathway [PATH:ko03015]	0	0	2
Cancers	05200 Pathways in cancer [PATH:ko05200]	2	1	2
	05202 Transcriptional misregulation in cancers [PATH:ko05202]	0	1	1
	05203 Viral carcinogenesis [PATH:ko05203]	2	5	13
	05204 Chemical carcinogenesis [PATH:ko05204]	3	0	0
	05205 Proteoglycans in cancer [PATH:ko05205]	1	3	3
	05206 MicroRNAs in cancer [PATH:ko05206]	3	3	3
	05210 Colorectal cancer [PATH:ko05210]	0	0	1
	05211 Renal cell carcinoma [PATH:ko05211]	1	0	0
	05212 Pancreatic cancer [PATH:ko05212]	0	0	0
	05213 Endometrial cancer [PATH:ko05213]	0	0	0
	05214 Glioma [PATH:ko05214]	0	0	0
	05215 Prostate cancer [PATH:ko05215]	1	0	1
	05216 Thyroid cancer [PATH:ko05216]	0	0	0
	05217 Basal cell carcinoma [PATH:ko05217]	0	0	0
	05218 Melanoma [PATH:ko05218]	0	0	0
	05219 Bladder cancer [PATH:ko05219]	1	0	0
	05220 Chronic myeloid leukemia [PATH:ko05220]	0	0	0
	05221 Acute myeloid leukemia [PATH:ko05221]	0	0	0
	05222 Small cell lung cancer [PATH:ko05222]	0	0	0
	05223 Non-small cell lung cancer [PATH:ko05223]	0	0	0
	05230 Central carbon metabolism in cancer [PATH:ko05230]	6	0	0
	05231 Choline metabolism in cancer [PATH:ko05231]	1	1	0
Cardiovascular_diseases	05410 Hypertrophic cardiomyopathy (HCM) [PATH:ko05410]	0	1	0
	05412 Arrhythmogenic right ventricular cardiomyopathy (ARVC) [PATH:ko05412]	0	1	0
	05414 Dilated cardiomyopathy (DCM) [PATH:ko05414]	0	1	1
	05416 Viral myocarditis [PATH:ko05416]	0	12	10
Drug_resistance	01501 beta-Lactam resistance [PATH:ko01501]	23	1	0
	01502 Vancomycin resistance [PATH:ko01502]	9	0	0
	01503 Cationic antimicrobial peptide (CAMP) resistance [PATH:ko01503]	38	0	0
Endocrine_and_metabolic_diseases	04930 Type II diabetes mellitus [PATH:ko04930]	2	0	0
	04932 Non-alcoholic fatty liver disease (NAFLD) [PATH:ko04932]	0	1	1
	04940 Type I diabetes mellitus [PATH:ko04940]	1	10	10
	04950 Maturity onset diabetes of the young [PATH:ko04950]	0	0	0
Immune_diseases	05310 Asthma [PATH:ko05310]	0	6	2
	05320 Autoimmune thyroid disease [PATH:ko05320]	0	10	10
	05321 Inflammatiory bowel disease (IBD) [PATH:ko05321]	0	6	2
	05322 Systemic lupus erythematosus [PATH:ko05322]	0	7	2
	05323 Rheumatoid arthritis [PATH:ko05323]	0	6	4
	05330 Allograft rejection [PATH:ko05330]	0	10	10
	05332 Graft-versus-host disease [PATH:ko05332]	0	10	10
	05340 Primary immunodeficiency [PATH:ko05340]	2	1	0
Infectious_diseases	05100 Bacterial invasion of epithelial cells [PATH:ko05100]	2	2	4
	05110 Vibrio cholerae infection [PATH:ko05110]	0	1	2
	05111 Vibrio cholerae pathogenic cycle [PATH:ko05111]	5	2	3
	05120 Epithelial cell signaling in Helicobacter pylori infection [PATH:ko05120]	3	2	1
	05130 Pathogenic Escherichia coli infection [PATH:ko05130]	0	3	4
	05131 Shigellosis [PATH:ko05131]	0	3	4
	05132 Salmonella infection [PATH:ko05132]	7	3	3
	05133 Pertussis [PATH:ko05133]	16	1	3
	05134 Legionellosis [PATH:ko05134]	4	2	0
	05140 Leishmaniasis [PATH:ko05140]	0	6	2
	05142 Chagas disease (American trypanosomiasis) [PATH:ko05142]	1	0	1
	05143 African trypanosomiasis [PATH:ko05143]	1	1	0
	05144 Malaria [PATH:ko05144]	0	1	0
	05145 Toxoplasmosis [PATH:ko05145]	0	6	2
	05146 Amoebiasis [PATH:ko05146]	0	0	3
	05150 Staphylococcus aureus infection [PATH:ko05150]	0	6	2
	05152 Tuberculosis [PATH:ko05152]	3	6	5
	05160 Hepatitis C [PATH:ko05160]	0	0	0
	05161 Hepatitis B [PATH:ko05161]	0	1	1
	05162 Measles [PATH:ko05162]	0	1	1
	05164 Influenza A [PATH:ko05164]	0	7	2
	05166 HTLV-I infection [PATH:ko05166]	0	10	12
	05168 Herpes simplex infection [PATH:ko05168]	0	10	13
	05169 Epstein-Barr virus infection [PATH:ko05169]	0	5	8
Neurodegenerative_diseases	05010 Alzheimer's disease [PATH:ko05010]	1	2	3
	05012 Parkinson's disease [PATH:ko05012]	0	4	2
	05014 Amyotrophic lateral sclerosis (ALS) [PATH:ko05014]	2	0	0
	05016 Huntington's disease [PATH:ko05016]	3	2	2
	05020 Prion diseases [PATH:ko05020]	1	0	0
Substance_dependence	05030 Cocaine addiction [PATH:ko05030]	0	0	2
	05031 Amphetamine addiction [PATH:ko05031]	0	0	2
	05032 Morphine addiction [PATH:ko05032]	0	0	1
	05033 Nicotine addiction [PATH:ko05033]	0	0	0
	05034 Alcoholism [PATH:ko05034]	0	1	2
Amino_acid_metabolism	00250 Alanine, aspartate and glutamate metabolism [PATH:ko00250]	31	1	0
	00260 Glycine, serine and threonine metabolism [PATH:ko00260]	35	2	0
	00270 Cysteine and methionine metabolism [PATH:ko00270]	29	3	0
	00280 Valine, leucine and isoleucine degradation [PATH:ko00280]	9	0	0
	00290 Valine, leucine and isoleucine biosynthesis [PATH:ko00290]	17	0	0
	00300 Lysine biosynthesis [PATH:ko00300]	14	0	0
	00310 Lysine degradation [PATH:ko00310]	10	0	0
	00330 Arginine and proline metabolism [PATH:ko00330]	43	3	3
	00340 Histidine metabolism [PATH:ko00340]	13	0	0
	00350 Tyrosine metabolism [PATH:ko00350]	16	0	0
	00360 Phenylalanine metabolism [PATH:ko00360]	6	0	0
	00380 Tryptophan metabolism [PATH:ko00380]	7	1	1
	00400 Phenylalanine, tyrosine and tryptophan biosynthesis [PATH:ko00400]	21	0	0
Biosynthesis_of_other_secondary_metabolites	00231 Puromycin biosynthesis [PATH:ko00231]	0	0	0
	00232 Caffeine metabolism [PATH:ko00232]	0	0	0
	00254 Aflatoxin biosynthesis [PATH:ko00254]	0	0	0
	00261 Monobactam biosynthesis [PATH:ko00261]	8	0	0
	00311 Penicillin and cephalosporin biosynthesis [PATH:ko00311]	0	1	0
	00331 Clavulanic acid biosynthesis [PATH:ko00331]	0	0	0
	00332 Carbapenem biosynthesis [PATH:ko00332]	2	0	0
	00401 Novobiocin biosynthesis [PATH:ko00401]	4	0	0
	00402 Benzoxazinoid biosynthesis [PATH:ko00402]	0	0	0
	00403 Indole diterpene alkaloid biosynthesis [PATH:ko00403]	0	0	0
	00521 Streptomycin biosynthesis [PATH:ko00521]	9	0	0
	00524 Butirosin and neomycin biosynthesis [PATH:ko00524]	1	0	0
	00901 Indole alkaloid biosynthesis [PATH:ko00901]	0	0	0
	00940 Phenylpropanoid biosynthesis [PATH:ko00940]	2	0	0
	00941 Flavonoid biosynthesis [PATH:ko00941]	0	0	0
	00942 Anthocyanin biosynthesis [PATH:ko00942]	0	0	0
	00943 Isoflavonoid biosynthesis [PATH:ko00943]	0	0	0
	00944 Flavone and flavonol biosynthesis [PATH:ko00944]	0	0	0
	00945 Stilbenoid, diarylheptanoid and gingerol biosynthesis [PATH:ko00945]	0	0	0
	00950 Isoquinoline alkaloid biosynthesis [PATH:ko00950]	2	0	0
	00960 Tropane, piperidine and pyridine alkaloid biosynthesis [PATH:ko00960]	5	0	0
	00965 Betalain biosynthesis [PATH:ko00965]	0	0	0
	00966 Glucosinolate biosynthesis [PATH:ko00966]	0	0	0
	01058 Acridone alkaloid biosynthesis [PATH:ko01058]	0	0	0
Carbohydrate_metabolism	00010 Glycolysis / Gluconeogenesis [PATH:ko00010]	38	2	0
	00020 Citrate cycle (TCA cycle) [PATH:ko00020]	24	2	0
	00030 Pentose phosphate pathway [PATH:ko00030]	33	0	0
	00040 Pentose and glucuronate interconversions [PATH:ko00040]	29	0	0
	00051 Fructose and mannose metabolism [PATH:ko00051]	39	1	0
	00052 Galactose metabolism [PATH:ko00052]	31	4	1
	00053 Ascorbate and aldarate metabolism [PATH:ko00053]	17	3	0
	00500 Starch and sucrose metabolism [PATH:ko00500]	37	1	0
	00520 Amino sugar and nucleotide sugar metabolism [PATH:ko00520]	53	2	0
	00562 Inositol phosphate metabolism [PATH:ko00562]	2	0	0
	00620 Pyruvate metabolism [PATH:ko00620]	47	3	1
	00630 Glyoxylate and dicarboxylate metabolism [PATH:ko00630]	35	2	0
	00640 Propanoate metabolism [PATH:ko00640]	27	0	1
	00650 Butanoate metabolism [PATH:ko00650]	26	0	0
	00660 C5-Branched dibasic acid metabolism [PATH:ko00660]	11	0	0
Energy_metabolism	00190 Oxidative phosphorylation [PATH:ko00190]	43	6	5
	00195 Photosynthesis [PATH:ko00195]	8	0	2
	00196 Photosynthesis - antenna proteins [PATH:ko00196]	0	0	0
	00680 Methane metabolism [PATH:ko00680]	30	1	0
	00710 Carbon fixation in photosynthetic organisms [PATH:ko00710]	19	0	0
	00720 Carbon fixation pathways in prokaryotes [PATH:ko00720]	33	0	1
	00910 Nitrogen metabolism [PATH:ko00910]	21	4	0
	00920 Sulfur metabolism [PATH:ko00920]	33	1	0
Glycan_biosynthesis_and_metabolism	00510 N-Glycan biosynthesis [PATH:ko00510]	0	0	0
	00511 Other glycan degradation [PATH:ko00511]	0	0	0
	00512 Mucin type O-glycan biosynthesis [PATH:ko00512]	0	0	0
	00513 Various types of N-glycan biosynthesis [PATH:ko00513]	0	0	0
	00514 Other types of O-glycan biosynthesis [PATH:ko00514]	0	1	0
	00531 Glycosaminoglycan degradation [PATH:ko00531]	1	0	0
	00532 Glycosaminoglycan biosynthesis - chondroitin sulfate / dermatan sulfate [PATH:ko00532]	0	0	0
	00533 Glycosaminoglycan biosynthesis - keratan sulfate [PATH:ko00533]	0	0	0
	00534 Glycosaminoglycan biosynthesis - heparan sulfate / heparin [PATH:ko00534]	0	0	0
	00540 Lipopolysaccharide biosynthesis [PATH:ko00540]	25	0	0
	00550 Peptidoglycan biosynthesis [PATH:ko00550]	27	0	0
	00563 Glycosylphosphatidylinositol(GPI)-anchor biosynthesis [PATH:ko00563]	0	0	0
	00601 Glycosphingolipid biosynthesis - lacto and neolacto series [PATH:ko00601]	0	0	0
	00603 Glycosphingolipid biosynthesis - globo series [PATH:ko00603]	1	0	0
	00604 Glycosphingolipid biosynthesis - ganglio series [PATH:ko00604]	0	0	0
Lipid_metabolism	00061 Fatty acid biosynthesis [PATH:ko00061]	13	0	1
	00062 Fatty acid elongation [PATH:ko00062]	0	0	0
	00071 Fatty acid degradation [PATH:ko00071]	12	0	0
	00072 Synthesis and degradation of ketone bodies [PATH:ko00072]	1	0	0
	00073 Cutin, suberine and wax biosynthesis [PATH:ko00073]	0	0	0
	00100 Steroid biosynthesis [PATH:ko00100]	0	0	0
	00120 Primary bile acid biosynthesis [PATH:ko00120]	1	0	0
	00121 Secondary bile acid biosynthesis [PATH:ko00121]	1	0	0
	00140 Steroid hormone biosynthesis [PATH:ko00140]	0	0	0
	00561 Glycerolipid metabolism [PATH:ko00561]	13	1	0
	00564 Glycerophospholipid metabolism [PATH:ko00564]	25	4	0
	00565 Ether lipid metabolism [PATH:ko00565]	1	1	0
	00590 Arachidonic acid metabolism [PATH:ko00590]	2	0	0
	00591 Linoleic acid metabolism [PATH:ko00591]	1	0	0
	00592 alpha-Linolenic acid metabolism [PATH:ko00592]	3	0	0
	00600 Sphingolipid metabolism [PATH:ko00600]	1	0	0
	01040 Biosynthesis of unsaturated fatty acids [PATH:ko01040]	6	0	0
Metabolism_of_cofactors_and_vitamins	00130 Ubiquinone and other terpenoid-quinone biosynthesis [PATH:ko00130]	21	1	0
	00670 One carbon pool by folate [PATH:ko00670]	13	5	0
	00730 Thiamine metabolism [PATH:ko00730]	12	0	0
	00740 Riboflavin metabolism [PATH:ko00740]	7	0	0
	00750 Vitamin B6 metabolism [PATH:ko00750]	10	0	0
	00760 Nicotinate and nicotinamide metabolism [PATH:ko00760]	21	0	0
	00770 Pantothenate and CoA biosynthesis [PATH:ko00770]	24	0	0
	00780 Biotin metabolism [PATH:ko00780]	14	0	0
	00785 Lipoic acid metabolism [PATH:ko00785]	3	0	0
	00790 Folate biosynthesis [PATH:ko00790]	16	6	0
	00830 Retinol metabolism [PATH:ko00830]	1	0	0
	00860 Porphyrin and chlorophyll metabolism [PATH:ko00860]	41	0	0
Metabolism_of_other_amino_acids	00410 beta-Alanine metabolism [PATH:ko00410]	11	0	0
	00430 Taurine and hypotaurine metabolism [PATH:ko00430]	4	0	0
	00440 Phosphonate and phosphinate metabolism [PATH:ko00440]	2	0	0
	00450 Selenocompound metabolism [PATH:ko00450]	15	3	2
	00460 Cyanoamino acid metabolism [PATH:ko00460]	7	1	0
	00471 D-Glutamine and D-glutamate metabolism [PATH:ko00471]	5	0	0
	00472 D-Arginine and D-ornithine metabolism [PATH:ko00472]	0	0	0
	00473 D-Alanine metabolism [PATH:ko00473]	5	0	0
	00480 Glutathione metabolism [PATH:ko00480]	22	0	1
Metabolism_of_terpenoids_and_polyketides	00253 Tetracycline biosynthesis [PATH:ko00253]	4	0	1
	00281 Geraniol degradation [PATH:ko00281]	4	0	0
	00522 Biosynthesis of 12-, 14- and 16-membered macrolides [PATH:ko00522]	0	0	0
	00523 Polyketide sugar unit biosynthesis [PATH:ko00523]	6	0	0
	00900 Terpenoid backbone biosynthesis [PATH:ko00900]	12	0	0
	00902 Monoterpenoid biosynthesis [PATH:ko00902]	0	0	0
	00903 Limonene and pinene degradation [PATH:ko00903]	3	0	0
	00904 Diterpenoid biosynthesis [PATH:ko00904]	0	0	0
	00905 Brassinosteroid biosynthesis [PATH:ko00905]	0	0	0
	00906 Carotenoid biosynthesis [PATH:ko00906]	0	0	0
	00908 Zeatin biosynthesis [PATH:ko00908]	1	0	0
	00909 Sesquiterpenoid and triterpenoid biosynthesis [PATH:ko00909]	0	0	0
	00981 Insect hormone biosynthesis [PATH:ko00981]	0	0	0
	01051 Biosynthesis of ansamycins [PATH:ko01051]	4	0	0
	01052 Type I polyketide structures [PATH:ko01052]	0	0	0
	01053 Biosynthesis of siderophore group nonribosomal peptides [PATH:ko01053]	6	0	0
	01054 Nonribosomal peptide structures [PATH:ko01054]	1	0	0
	01055 Biosynthesis of vancomycin group antibiotics [PATH:ko01055]	2	0	0
	01056 Biosynthesis of type II polyketide backbone [PATH:ko01056]	0	0	0
	01057 Biosynthesis of type II polyketide products [PATH:ko01057]	0	0	0
Nucleotide_metabolism	00230 Purine metabolism [PATH:ko00230]	80	7	2
	00240 Pyrimidine metabolism [PATH:ko00240]	59	7	2
Overview	01200 Carbon metabolism [PATH:ko01200]	105	4	1
	01210 2-Oxocarboxylic acid metabolism [PATH:ko01210]	26	0	0
	01212 Fatty acid metabolism [PATH:ko01212]	19	0	1
	01220 Degradation of aromatic compounds [PATH:ko01220]	8	0	0
	01230 Biosynthesis of amino acids [PATH:ko01230]	123	2	1
Xenobiotics_biodegradation_and_metabolism	00351 1,1,1-Trichloro-2,2-bis(4-chlorophenyl)ethane (DDT) degradation [PATH:ko00351]	0	0	0
	00361 Chlorocyclohexane and chlorobenzene degradation [PATH:ko00361]	1	0	0
	00362 Benzoate degradation [PATH:ko00362]	3	0	0
	00363 Bisphenol degradation [PATH:ko00363]	0	0	0
	00364 Fluorobenzoate degradation [PATH:ko00364]	1	0	0
	00365 Furfural degradation [PATH:ko00365]	0	0	0
	00621 Dioxin degradation [PATH:ko00621]	0	0	0
	00622 Xylene degradation [PATH:ko00622]	0	0	0
	00623 Toluene degradation [PATH:ko00623]	1	0	0
	00624 Polycyclic aromatic hydrocarbon degradation [PATH:ko00624]	0	0	0
	00625 Chloroalkane and chloroalkene degradation [PATH:ko00625]	4	0	0
	00626 Naphthalene degradation [PATH:ko00626]	3	0	0
	00627 Aminobenzoate degradation [PATH:ko00627]	2	0	0
	00633 Nitrotoluene degradation [PATH:ko00633]	11	2	0
	00642 Ethylbenzene degradation [PATH:ko00642]	2	0	0
	00643 Styrene degradation [PATH:ko00643]	2	0	0
	00791 Atrazine degradation [PATH:ko00791]	0	2	0
	00930 Caprolactam degradation [PATH:ko00930]	2	0	0
	00980 Metabolism of xenobiotics by cytochrome P450 [PATH:ko00980]	4	0	0
	00982 Drug metabolism - cytochrome P450 [PATH:ko00982]	4	0	0
	00983 Drug metabolism - other enzymes [PATH:ko00983]	9	0	0
	00984 Steroid degradation [PATH:ko00984]	0	0	0
Circulatory_system	04260 Cardiac muscle contraction [PATH:ko04260]	0	2	0
	04261 Adrenergic signaling in cardiomyocytes [PATH:ko04261]	0	1	2
	04270 Vascular smooth muscle contraction [PATH:ko04270]	0	0	3
Development	04320 Dorso-ventral axis formation [PATH:ko04320]	0	0	0
	04360 Axon guidance [PATH:ko04360]	0	1	2
	04380 Osteoclast differentiation [PATH:ko04380]	0	0	0
Digestive_system	04970 Salivary secretion [PATH:ko04970]	0	0	1
	04971 Gastric acid secretion [PATH:ko04971]	0	1	1
	04972 Pancreatic secretion [PATH:ko04972]	0	0	3
	04973 Carbohydrate digestion and absorption [PATH:ko04973]	2	0	0
	04974 Protein digestion and absorption [PATH:ko04974]	0	0	2
	04975 Fat digestion and absorption [PATH:ko04975]	0	0	0
	04976 Bile secretion [PATH:ko04976]	1	0	1
	04977 Vitamin digestion and absorption [PATH:ko04977]	0	0	0
	04978 Mineral absorption [PATH:ko04978]	0	2	1
Endocrine_system	03320 PPAR signaling pathway [PATH:ko03320]	3	0	0
	04614 Renin-angiotensin system [PATH:ko04614]	0	0	0
	04910 Insulin signaling pathway [PATH:ko04910]	3	1	0
	04911 Insulin secretion [PATH:ko04911]	0	0	2
	04912 GnRH signaling pathway [PATH:ko04912]	0	0	2
	04913 Ovarian Steroidogenesis [PATH:ko04913]	0	0	1
	04914 Progesterone-mediated oocyte maturation [PATH:ko04914]	1	0	0
	04915 Estrogen signaling pathway [PATH:ko04915]	1	0	2
	04916 Melanogenesis [PATH:ko04916]	0	0	1
	04917 Prolactin signaling pathway [PATH:ko04917]	1	0	0
	04918 Thyroid hormone synthesis [PATH:ko04918]	2	0	2
	04919 Thyroid hormone signaling pathway [PATH:ko04919]	0	1	0
	04920 Adipocytokine signaling pathway [PATH:ko04920]	1	0	0
	04921 Oxytocin signaling pathway [PATH:ko04921]	0	2	3
	04922 Glucagon signaling pathway [PATH:ko04922]	5	0	2
Environmental_adaptation	04626 Plant-pathogen interaction [PATH:ko04626]	5	0	0
	04710 Circadian rhythm [PATH:ko04710]	0	0	0
	04711 Circadian rhythm - fly [PATH:ko04711]	0	0	0
	04712 Circadian rhythm - plant [PATH:ko04712]	0	0	0
	04713 Circadian entrainment [PATH:ko04713]	0	0	1
Excretory_system	04960 Aldosterone-regulated sodium reabsorption [PATH:ko04960]	0	0	0
	04961 Endocrine and other factor-regulated calcium reabsorption [PATH:ko04961]	0	0	1
	04962 Vasopressin-regulated water reabsorption [PATH:ko04962]	0	1	1
	04964 Proximal tubule bicarbonate reclamation [PATH:ko04964]	2	0	0
	04966 Collecting duct acid secretion [PATH:ko04966]	0	0	1
Immune_system	04062 Chemokine signaling pathway [PATH:ko04062]	0	2	1
	04610 Complement and coagulation cascades [PATH:ko04610]	0	0	0
	04611 Platelet activation [PATH:ko04611]	0	1	4
	04612 Antigen processing and presentation [PATH:ko04612]	1	11	11
	04620 Toll-like receptor signaling pathway [PATH:ko04620]	0	0	0
	04621 NOD-like receptor signaling pathway [PATH:ko04621]	1	0	0
	04622 RIG-I-like receptor signaling pathway [PATH:ko04622]	0	0	0
	04623 Cytosolic DNA-sensing pathway [PATH:ko04623]	0	0	0
	04640 Hematopoietic cell lineage [PATH:ko04640]	0	0	1
	04650 Natural killer cell mediated cytotoxicity [PATH:ko04650]	0	4	8
	04660 T cell receptor signaling pathway [PATH:ko04660]	0	0	1
	04662 B cell receptor signaling pathway [PATH:ko04662]	0	1	0
	04664 Fc epsilon RI signaling pathway [PATH:ko04664]	0	0	0
	04666 Fc gamma R-mediated phagocytosis [PATH:ko04666]	0	1	4
	04670 Leukocyte transendothelial migration [PATH:ko04670]	0	3	2
	04672 Intestinal immune network for IgA production [PATH:ko04672]	0	7	2
Nervous_system	04720 Long-term potentiation [PATH:ko04720]	0	0	1
	04721 Synaptic vesicle cycle [PATH:ko04721]	0	0	1
	04722 Neurotrophin signaling pathway [PATH:ko04722]	0	1	2
	04723 Retrograde endocannabinoid signaling [PATH:ko04723]	0	0	0
	04724 Glutamatergic synapse [PATH:ko04724]	2	0	1
	04725 Cholinergic synapse [PATH:ko04725]	0	0	1
	04726 Serotonergic synapse [PATH:ko04726]	0	0	1
	04727 GABAergic synapse [PATH:ko04727]	2	0	0
	04728 Dopaminergic synapse [PATH:ko04728]	0	0	2
	04730 Long-term depression [PATH:ko04730]	0	0	1
Sensory_system	04740 Olfactory transduction [PATH:ko04740]	0	0	0
	04742 Taste transduction [PATH:ko04742]	0	0	1
	04744 Phototransduction [PATH:ko04744]	0	0	0
	04745 Phototransduction - fly [PATH:ko04745]	0	1	0
	04750 Inflammatory mediator regulation of TRP channels [PATH:ko04750]	0	0	1
	KEGG CATEGORY	CORE	ACCESSORY	UNIQUE
	Amino acid metabolism	8.46	2.73	2
	Biosynthesis of other secondary metabolites	1.11	0.27	0
	Cancers	0.71	3.83	12
	Carbohydrate metabolism	15.13	5.46	1.5
	Cardiovascular diseases	0	4.1	5.5
	Cell growth and death	0.37	1.37	0.5
	Cell motility	2.32	1.37	4
	Cellular commiunity	0	1.37	3.5
	Circulatory system	0	0.82	2.5
	Development	0	0.27	1
	Digestive system	0.1	0.82	4.5
	Drug resistance	2.36	0.27	0
	Endocrine and metabolic diseases	0.1	3.01	5.5
	Endocrine system	0.57	1.09	7.5
	Energy metabolism	6.3	3.28	4
	Environmental adaptation	0.17	0	0.5
	Excretory system	0.07	0.27	1.5
	Folding sorting and degradation	1.72	0.27	3.5
	Glycan biosynthesis and metabolism	1.82	0.27	0
	Immune diseases	0.07	15.3	20
	Immune system	0.07	8.2	17
	Infectious diseases	1.42	21.58	38
	Lipid metabolism	2.7	1.64	0.5
	Membrane transport	7.99	5.74	4.5
	Metabolism of cofactors and vitamins	6.17	3.28	0
	Metabolism of other amino acids	2.39	1.09	1.5
	Metabolism of terpenoids and polyketides	1.45	0	0.5
	Nervous system	0.13	0.27	5
	Neurodegenerative diseases	0.24	2.19	3.5
	Nucleotide metabolism	4.68	3.83	2
	Overview	9.47	1.64	1.5
	Replication and repair	3.17	8.47	0
	Sensory system	0	0.27	1
	Signal transduction	5.22	7.38	13.5
	Signaling molecules and interaction	0	3.01	7
	Substance dependence	0	0.27	3.5
	Transcription	0.13	0	4.5
	Translation	2.86	13.11	12
	Transport and catabolism	0.24	4.64	11.5
	Xenobiotics biodegradation and metabolism	1.65	1.09	0
	KEGG CATEGORY	CORE	ACCESSORY	UNIQUE
	Cellular Processes	2.93	8.74	19.5
	Environmental Information Processing	13.21	16.12	25
	Genetic Information Processing	7.88	21.86	20
	Human Diseases	4.89	50.55	88
	Metabolism	61.32	24.59	13.5
	Organismal Systems	1.11	12.02	40.5

## Sheet: Table S5_AMR Gene
Table S5: List of AMR genes among Salmonella Typhi
	Pathogen.watch										The Comprehensive Antibiotic Resistance Database (CARD)
	AMP	CHL	SMX	SMX	TMP	TMP	TCY	TCY	TCY	TCY	AMP	CHL	SMX	SMX	TMP	TMP	TCY	TCY	TCY	AMG	AMG	AMG	SIL	MDR	MDR	MDR	MDR	MDR	AMX	AMX	SIL	SIL	MDR	MDR	CIP/PEF	MDR	MDR	SIL	AMX	MDR	SIL	MDR	MDR	MDR	MDR	MDR	SIL	CIP/PEF	SIL
Isolate	TEM-1	catA1	sul1	sul2	dfrA7	dfrA1	tetA(B)	tetA(A)	tetR(A)	tetR(B)	TEM-1	catI	sul1	sul2	dfrA7	dfrA15	tet(B)	tet(A)	tetR	aadA	APH(6)-Id	AAC(6')-Iy	bacA	baeR	CRP	emrB	emrR	Escherichia coli acrA	Escherichia coli ampC1 beta-lactamase	Escherichia coli ampH beta-lactamase	Escherichia coli EF-Tu mutants conferring resistance to Pulvomycin	Escherichia coli GlpT with mutation conferring resistance to fosfomycin	Escherichia coli marR mutant conferring antibiotic resistance	Escherichia coli mdfA	Escherichia coli parC conferring resistance to fluoroquinolone	Escherichia coli soxR with mutation conferring antibiotic resistance	Escherichia coli soxS with mutation conferring antibiotic resistance	Escherichia coli UhpT with mutation conferring resistance to fosfomycin	Haemophilus influenzae PBP3 conferring resistance to beta-lactam antibiotics	H-NS	kdpE	Klebsiella pneumoniae KpnE	Klebsiella pneumoniae KpnF	marA	MdtK	msbA	PmrF	Salmonella enterica gyrA conferring resistance to fluoroquinolones	Salmonella enterica gyrA with mutation conferring resistance to triclosan
PGS-1	0	0	0	0	0	0	0	0	0	0	0	0	0	0	0	0	0	0	0	0	0	1	1	1	1	1	1	1	1	1	1	1	1	1	0	1	1	1	1	1	1	1	1	1	1	1	1	0	0
PGS-2	1	1	1	1	1	0	1	0	0	1	1	1	1	1	0	0	1	0	1	0	1	1	1	1	1	1	1	1	1	1	1	1	1	1	0	1	1	1	1	1	1	1	1	1	1	1	1	0	0
PGS-3	0	0	0	0	0	0	0	0	0	0	0	0	0	0	0	0	0	0	0	0	0	1	1	1	1	1	1	1	1	1	1	1	1	1	0	1	1	1	1	1	1	1	1	1	1	1	1	0	0
PGS-4	1	1	1	1	1	0	1	0	0	1	1	1	1	1	0	0	1	0	1	0	1	1	1	1	1	1	1	1	1	1	1	1	1	1	0	1	1	1	1	1	1	1	1	1	1	1	1	0	0
PGS-5	0	0	0	0	0	0	0	0	0	0	0	0	0	0	0	0	0	0	0	0	0	1	1	1	1	1	1	1	1	1	1	1	1	1	0	1	1	1	1	1	1	1	1	1	1	1	1	1	0
PGS-6	0	0	0	0	0	0	0	0	0	0	0	0	0	0	0	0	0	0	0	0	0	1	1	1	1	1	1	1	1	1	1	1	1	1	0	1	1	1	1	1	1	1	1	1	1	1	1	0	0
PGS-7	0	0	0	0	0	0	0	0	0	0	0	0	0	0	0	0	0	0	0	0	0	1	1	1	1	1	1	1	1	1	1	1	1	1	0	1	1	1	1	1	1	1	1	1	1	1	1	1	0
PGS-8	1	1	1	1	1	0	1	0	0	1	1	1	1	1	0	0	1	0	1	0	1	1	1	1	1	1	1	1	1	1	1	1	1	1	0	1	1	1	1	1	1	1	1	1	1	1	1	1	0
PGS-9	0	0	0	0	0	0	0	0	0	0	0	0	0	0	0	0	0	0	0	0	0	1	1	1	1	1	1	1	1	1	1	1	1	1	0	1	1	1	1	1	1	1	1	1	1	1	1	1	0
PGS-10	0	0	0	0	0	0	0	0	0	0	0	0	0	0	0	0	0	0	0	0	0	1	1	1	1	1	1	1	1	1	1	1	1	1	0	1	1	1	1	1	1	1	1	1	1	1	1	0	0
PGS-11	0	0	0	0	0	0	0	0	0	0	0	0	0	0	0	0	0	0	0	0	0	1	1	1	1	1	1	1	1	1	1	1	1	1	0	1	1	1	1	1	1	1	1	1	1	1	1	1	0
PGS-12	0	0	0	0	0	0	0	0	0	0	0	0	0	0	0	0	0	0	0	0	0	1	1	1	1	1	1	1	1	1	1	1	1	1	0	1	1	1	1	1	1	1	1	1	1	1	1	0	0
PGS-13	0	0	0	0	0	0	0	0	0	0	0	0	0	0	0	0	0	0	0	0	0	1	1	1	1	1	1	1	1	1	1	1	1	1	0	1	1	1	1	1	1	1	1	1	1	1	1	0	0
PGS-14	0	0	0	0	0	0	0	0	0	0	0	0	0	0	0	0	0	0	0	0	0	1	1	1	1	1	1	1	1	1	1	1	1	1	0	1	1	1	1	1	1	1	1	1	1	1	1	0	0
PGS-15	0	0	0	0	0	0	0	0	0	0	0	0	0	0	0	0	0	0	0	0	0	1	1	1	1	1	1	1	1	1	1	1	1	1	0	1	1	1	1	1	1	1	1	1	1	1	1	0	0
PGS-16	0	0	0	0	0	0	0	0	0	0	0	0	0	0	0	0	0	0	0	0	0	1	1	1	1	1	1	1	1	1	1	1	1	1	0	1	1	1	1	1	1	1	1	1	1	1	1	0	0
PGS-17	0	0	0	0	0	0	0	0	0	0	0	0	0	0	0	0	0	0	0	0	0	1	1	1	1	1	1	1	1	1	1	1	1	1	0	1	1	1	1	1	1	1	1	1	1	1	1	1	0
PGS-18	0	0	0	0	0	0	0	0	0	0	0	0	0	0	0	0	0	0	0	0	0	1	1	1	1	1	1	1	1	1	1	1	1	1	0	1	1	1	1	1	1	1	1	1	1	1	1	1	0
PGS-19	0	0	0	0	0	0	0	0	0	0	0	0	0	0	0	0	0	0	0	0	0	1	1	1	1	1	1	1	1	1	1	1	1	1	0	1	1	1	1	0	1	1	1	1	1	1	1	1	0
PGS-20	0	0	0	0	0	0	0	0	0	0	0	0	0	0	0	0	0	0	0	0	0	1	1	1	1	1	1	1	1	1	1	1	1	1	0	1	1	1	1	1	1	1	1	1	1	1	1	1	0
PGS-21	1	1	1	1	1	0	1	0	0	1	1	1	1	1	0	0	1	0	1	0	1	1	1	1	1	1	1	1	1	1	1	1	1	1	0	1	1	1	1	1	1	1	1	1	1	1	1	1	0
PGS-22	0	0	0	0	0	0	0	0	0	0	0	0	0	0	0	0	0	0	0	0	0	1	1	1	1	1	1	1	1	1	1	1	1	1	0	1	1	1	1	1	1	1	1	1	1	1	1	0	0
PGS-23	0	0	0	0	0	0	0	0	0	0	0	0	0	0	0	0	0	0	0	0	0	1	1	1	1	1	1	1	1	1	1	1	1	1	0	1	1	1	1	1	1	1	1	1	1	1	1	0	0
PGS-24	0	0	0	0	0	0	0	0	0	0	0	0	0	0	0	0	0	0	0	0	0	1	1	1	1	1	1	1	1	1	1	1	1	1	0	1	1	1	1	1	1	1	1	1	1	1	1	0	0
PGS-25	1	1	1	1	1	0	1	0	0	1	1	1	1	1	0	0	1	0	1	0	1	1	1	1	1	1	1	1	1	1	1	1	1	1	0	1	1	1	1	1	1	1	1	1	1	1	1	0	0
PGS-26	1	1	1	1	1	0	1	0	0	1	1	1	1	1	0	0	1	0	1	0	1	1	1	1	1	1	1	1	1	1	1	1	1	1	0	1	1	1	1	1	1	1	1	1	1	1	1	0	0
PGS-27	1	1	1	1	1	0	0	0	0	0	1	1	1	1	0	0	0	0	0	0	1	1	1	1	1	1	1	1	1	1	1	1	1	1	0	1	1	1	1	1	1	1	1	1	1	1	1	0	0
PGS-28	0	0	0	0	0	0	0	0	0	0	0	0	0	0	0	0	0	0	0	0	0	1	1	1	1	1	1	1	1	1	1	1	1	1	0	1	1	1	1	1	1	1	1	1	1	1	1	1	0
PGS-29	0	0	1	0	0	1	0	1	1	0	0	0	1	0	0	1	0	1	0	1	0	1	1	1	1	1	1	1	1	1	1	1	1	1	1	1	1	1	1	1	1	1	1	1	1	1	1	1	0
PGS-30	0	0	1	0	0	1	0	1	1	0	0	0	1	0	0	1	0	1	0	1	0	1	1	1	1	1	1	1	1	1	1	1	1	1	1	1	1	1	1	1	1	1	1	1	1	1	1	1	0
PGS-31	0	0	0	0	0	0	0	0	0	0	0	0	0	0	0	0	0	0	0	0	0	1	1	1	1	1	1	1	1	1	1	1	1	1	1	1	1	1	1	1	1	1	1	1	1	1	1	1	0
PGS-32	0	0	0	0	0	0	0	0	0	0	0	0	0	0	0	0	0	0	0	0	0	1	1	1	1	1	1	1	1	1	1	1	1	1	1	1	1	1	1	1	1	1	1	1	1	1	1	1	0
PGS-33	0	0	0	0	0	0	0	0	0	0	0	0	0	0	0	0	0	0	0	0	0	1	1	1	1	1	1	1	1	1	1	1	1	1	0	1	1	1	1	1	1	1	1	1	1	1	1	1	0
PGS-34	0	0	0	0	0	0	0	0	0	0	0	0	0	0	0	0	0	0	0	0	0	1	1	1	1	1	1	1	1	1	1	1	1	1	0	1	1	1	1	1	1	1	1	1	1	1	1	1	0
PGS-35	0	0	0	0	0	0	0	0	0	0	0	0	0	0	0	0	0	0	0	0	0	1	1	1	1	1	1	1	1	1	1	1	1	1	0	1	1	1	1	1	1	1	1	1	1	1	1	0	0
PGS-36	0	0	0	0	0	0	0	0	0	0	0	0	0	0	0	0	0	0	0	0	0	1	1	1	1	1	1	1	1	1	1	1	1	1	0	1	1	1	1	1	1	1	1	1	1	1	1	0	0
PGS-37	0	0	0	0	0	0	0	0	0	0	0	0	0	0	0	0	0	0	0	0	0	1	1	1	1	1	1	1	1	1	1	1	1	1	0	1	1	1	1	1	1	1	1	1	1	1	1	0	0
PGS-38	0	0	0	0	0	0	0	0	0	0	0	0	0	0	0	0	0	0	0	0	0	1	1	1	1	1	1	1	1	1	1	1	1	1	0	1	1	1	1	1	1	1	1	1	1	1	1	0	0
PGS-39	0	0	0	0	0	0	0	0	0	0	0	0	0	0	0	0	0	0	0	0	0	1	1	1	1	1	1	1	1	1	1	1	1	1	0	1	1	1	1	1	1	1	1	1	1	1	1	0	0
PGS-40	0	0	0	0	0	0	0	0	0	0	0	0	0	0	0	0	0	0	0	0	0	1	1	1	1	1	1	1	1	1	1	1	1	1	0	1	1	1	1	1	1	1	1	1	1	1	1	1	0
PGS-41	0	0	0	0	0	0	0	0	0	0	0	0	0	0	0	0	0	0	0	0	0	1	1	1	1	1	1	1	1	1	1	1	1	1	0	1	1	1	1	1	1	1	1	1	1	1	1	1	0
PGS-42	0	0	0	0	0	0	0	0	0	0	0	0	0	0	0	0	0	0	0	0	0	1	1	1	1	1	1	1	1	1	1	1	1	1	0	1	1	1	1	1	1	1	1	1	1	1	1	0	0
PGS-43	0	0	0	0	0	0	0	0	0	0	0	0	0	0	0	0	0	0	0	0	0	1	1	1	1	1	1	1	1	1	1	1	1	1	0	1	1	1	1	1	1	1	1	1	1	1	1	0	0
PGS-44	0	0	0	0	0	0	0	0	0	0	0	0	0	0	0	0	0	0	0	0	0	1	1	1	1	1	1	1	1	1	1	1	1	1	0	1	1	1	1	1	1	1	1	1	1	1	1	1	0
PGS-45	0	0	0	0	0	0	0	0	0	0	0	0	0	0	0	0	0	0	0	0	0	1	1	1	1	1	1	1	1	1	1	1	1	1	0	1	1	1	1	1	1	1	1	1	1	1	1	0	0
PGS-46	0	0	0	0	0	0	0	0	0	0	0	0	0	0	0	0	0	0	0	0	0	1	1	1	1	1	1	1	1	1	1	1	1	1	0	1	1	1	1	1	1	1	1	1	1	1	1	0	0
PGS-47	0	0	0	0	0	0	0	0	0	0	0	0	0	0	0	0	0	0	0	0	0	1	1	1	1	1	1	1	1	1	1	1	1	1	0	1	1	1	1	1	1	1	1	1	1	1	1	1	0
PGS-48	0	0	0	0	0	0	0	0	0	0	0	0	0	0	0	0	0	0	0	0	0	1	1	1	1	1	1	1	1	1	1	1	1	1	0	1	1	1	1	1	1	1	1	1	1	1	1	0	0
PGS-49	0	0	0	0	0	0	0	0	0	0	0	0	0	0	0	0	0	0	0	0	0	1	1	1	1	1	1	1	1	1	1	1	1	1	0	1	1	1	1	1	1	1	1	1	1	1	1	0	0
PGS-50	0	0	0	0	0	0	0	0	0	0	0	0	0	0	0	0	0	0	0	0	0	1	1	1	1	1	1	1	1	1	1	1	1	1	0	1	1	1	1	1	1	1	1	1	1	1	1	0	1
PGS-51	0	0	0	0	0	0	0	0	0	0	0	0	0	0	0	0	0	0	0	0	0	1	1	1	1	1	1	1	1	1	1	1	1	1	0	1	1	1	1	1	1	1	1	1	1	1	1	0	0
PGS-52	0	0	0	0	0	0	0	0	0	0	0	0	0	0	0	0	0	0	0	0	0	1	1	1	1	1	1	1	1	1	1	1	1	1	1	1	1	1	1	1	1	1	1	1	1	1	1	1	0
PGS-53	1	1	1	1	1	0	0	0	0	0	1	1	1	1	0	0	0	0	0	0	1	1	1	1	1	1	1	1	1	1	1	1	1	1	0	1	1	1	1	1	1	1	1	1	1	1	1	1	0
PGS-54	0	0	0	0	0	0	0	0	0	0	0	0	0	0	0	0	0	0	0	0	0	1	1	1	1	1	1	1	1	1	1	1	1	1	0	1	1	1	1	1	1	1	1	1	1	1	1	0	0
PGS-55	0	0	0	0	0	0	0	0	0	0	0	0	0	0	0	0	0	0	0	0	0	1	1	1	1	1	1	1	1	1	1	1	1	1	0	1	1	1	1	1	1	1	1	1	1	1	1	1	0
PGS-56	0	0	0	0	0	0	0	0	0	0	0	0	0	0	0	0	0	0	0	0	0	1	1	1	1	1	1	1	1	1	1	1	1	1	0	1	1	1	1	1	1	1	1	1	1	1	1	1	0
PGS-57	0	0	0	0	0	0	0	0	0	0	0	0	0	0	0	0	0	0	0	0	0	1	1	1	1	1	1	1	1	1	1	1	1	1	0	1	1	1	1	1	1	1	1	1	1	1	1	1	0
PGS-58	0	0	0	0	0	0	0	0	0	0	0	0	0	0	0	0	0	0	0	0	0	1	1	1	1	1	1	1	1	1	1	1	1	1	0	1	1	1	1	1	1	1	1	1	1	1	1	1	0
PGS-59	0	0	0	0	0	0	0	0	0	0	0	0	0	0	0	0	0	0	0	0	0	1	1	1	1	1	1	1	1	1	1	1	1	1	0	1	1	1	1	1	1	1	1	1	1	1	1	1	0
PGS-60	0	0	0	0	0	0	0	0	0	0	0	0	0	0	0	0	0	0	0	0	0	1	1	1	1	1	1	1	1	1	1	1	1	1	0	1	1	1	1	1	1	1	1	1	1	1	1	1	0
PGS-61	0	0	0	0	0	0	0	0	0	0	0	0	0	0	0	0	0	0	0	0	0	1	1	1	1	1	1	1	1	1	1	1	1	1	0	1	1	1	1	1	1	1	1	1	1	1	1	0	0
PGS-62	0	0	0	0	0	0	0	0	0	0	0	0	0	0	0	0	0	0	0	0	0	1	1	1	1	1	1	1	1	1	1	1	1	1	0	1	1	1	1	1	1	1	1	1	1	1	1	0	0
PGS-63	0	0	0	0	0	0	0	0	0	0	0	0	0	0	0	0	0	0	0	0	0	1	1	1	1	1	1	1	1	1	1	1	1	1	0	1	1	1	1	1	1	1	1	1	1	1	1	1	0
PGS-64	0	0	0	0	0	0	0	0	0	0	0	0	0	0	0	0	0	0	0	0	0	1	1	1	1	1	1	1	1	1	1	1	1	1	0	1	1	1	1	1	1	1	1	1	1	1	1	0	0
PGS-65	0	0	0	0	0	0	0	0	0	0	0	0	0	0	0	0	0	0	0	0	0	1	1	1	1	1	1	1	1	1	1	1	1	1	0	1	1	1	1	1	1	1	1	1	1	1	1	0	0
PGS-66	0	0	0	0	0	0	0	0	0	0	0	0	0	0	0	0	0	0	0	0	0	1	1	1	1	1	1	1	1	1	1	1	1	1	0	1	1	1	1	1	1	1	1	1	1	1	1	1	0
PGS-67	0	0	0	0	0	0	0	0	0	0	0	0	0	0	0	0	0	0	0	0	0	1	1	1	1	1	1	1	1	1	1	1	1	1	0	1	1	1	1	1	1	1	1	1	1	1	1	0	0
PGS-68	0	0	0	0	0	0	0	0	0	0	0	0	0	0	0	0	0	0	0	0	0	1	1	1	1	1	1	1	1	1	1	1	1	1	0	1	1	1	1	1	1	1	1	1	1	1	1	0	0
PGS-69	1	1	1	1	1	0	0	0	0	0	1	1	1	1	0	0	0	0	0	0	1	1	1	1	1	1	1	1	1	1	1	1	1	1	0	1	1	1	1	1	1	1	1	1	1	1	1	0	0
PGS-70	0	0	0	0	0	0	0	0	0	0	0	0	0	0	0	0	0	0	0	0	0	1	1	1	1	1	1	1	1	1	1	1	1	1	0	1	1	1	1	1	1	1	1	1	1	1	1	1	0
PGS-71	0	0	0	0	0	0	0	0	0	0	0	0	0	0	0	0	0	0	0	0	0	1	1	1	1	1	1	1	1	1	1	1	1	1	0	1	1	1	1	1	1	1	1	1	1	1	1	0	0
PGS-72	0	0	0	0	0	0	0	0	0	0	0	0	0	0	0	0	0	0	0	0	0	1	1	1	1	1	1	1	1	1	1	1	1	1	0	1	1	1	1	1	1	1	1	1	1	1	1	1	0
PGS-73	0	0	0	0	0	0	0	0	0	0	0	0	0	0	0	0	0	0	0	0	0	1	1	1	1	1	1	1	1	1	1	1	1	1	0	1	1	1	1	1	1	1	1	1	1	1	1	1	0
PGS-74	0	0	0	0	0	0	0	0	0	0	0	0	0	0	0	0	0	0	0	0	0	1	1	1	1	1	1	1	1	1	1	1	1	1	0	1	1	1	1	1	1	1	1	1	1	1	1	1	0
PGS-75	0	0	0	0	0	0	0	0	0	0	0	0	0	0	0	0	0	0	0	0	0	1	1	1	1	1	1	1	1	1	1	1	1	1	1	1	1	1	1	1	1	1	1	1	1	1	1	1	0
PGS-76	0	0	0	0	0	0	0	0	0	0	0	0	0	0	0	0	0	0	0	0	0	1	1	1	1	1	1	1	1	1	1	1	1	1	0	1	1	1	1	1	1	1	1	1	1	1	1	1	0
PGS-77	0	0	0	0	0	0	0	0	0	0	0	0	0	0	0	0	0	0	0	0	0	1	1	1	1	1	1	1	1	1	1	1	1	1	1	1	1	1	1	1	1	1	1	1	1	1	1	1	0
PGS-78	0	0	0	0	0	0	0	0	0	0	0	0	0	0	0	0	0	0	0	0	0	1	1	1	1	1	1	1	1	1	1	1	1	1	0	1	1	1	1	1	1	1	1	1	1	1	1	0	0
PGS-79	0	0	0	0	0	0	0	0	0	0	0	0	0	0	0	0	0	0	0	0	0	1	1	1	1	1	1	1	1	1	1	1	1	1	0	1	1	1	1	1	1	1	1	1	1	1	1	1	0
PGS-80	0	0	0	0	0	0	0	0	0	0	0	0	0	0	0	0	0	0	0	0	0	1	1	1	1	1	1	1	1	1	1	1	1	1	1	1	1	1	1	1	1	1	1	1	1	1	1	1	0
PGS-81	0	0	0	0	0	0	0	0	0	0	0	0	0	0	0	0	0	0	0	0	0	1	1	1	1	1	1	1	1	1	1	1	1	1	1	1	1	1	1	1	1	1	1	1	1	1	1	1	0
PGS-82	0	0	0	0	0	0	0	0	0	0	0	0	0	0	0	0	0	0	0	0	0	1	1	1	1	1	1	1	1	1	1	1	1	1	0	1	1	1	1	1	1	1	1	1	1	1	1	0	0
PGS-83	0	0	0	0	0	0	0	0	0	0	0	0	0	0	0	0	0	0	0	0	0	1	1	1	1	1	1	1	1	1	1	1	1	1	0	1	1	1	1	1	1	1	1	1	1	1	1	0	1
PGS-84	0	0	0	0	0	0	0	0	0	0	0	1	0	0	0	0	0	0	0	0	0	1	1	1	1	1	1	1	1	1	1	1	1	1	0	1	1	1	1	1	1	1	1	1	1	1	1	1	0
PGS-85	1	1	1	1	1	0	0	0	0	0	1	0	1	1	1	0	0	0	0	0	0	1	1	1	1	1	1	1	1	1	1	1	1	1	0	1	1	1	1	1	1	1	1	1	1	1	1	0	0
PGS-86	0	0	0	0	0	0	0	0	0	0	0	0	0	0	0	0	0	0	0	0	0	1	1	1	1	1	1	1	1	1	1	1	1	1	0	1	1	1	1	1	1	1	1	1	1	1	1	1	0
PGS-87	0	0	0	0	0	0	0	0	0	0	0	0	0	0	0	0	0	0	0	0	0	1	1	1	1	1	1	1	1	1	1	1	1	1	0	1	1	1	1	1	1	1	1	1	1	1	1	0	0
PGS-88	0	0	0	0	0	0	0	0	0	0	0	0	0	0	0	0	0	0	0	0	0	1	1	1	1	1	1	1	1	1	1	1	1	1	0	1	1	1	1	1	1	1	1	1	1	1	1	1	0
PGS-89	0	0	0	0	0	0	0	0	0	0	0	0	0	0	0	0	0	0	0	0	0	1	1	1	1	1	1	1	1	1	1	1	1	1	0	1	1	1	1	1	1	1	1	1	1	1	1	1	0
PGS-90	0	0	0	0	0	0	0	0	0	0	0	0	0	0	0	0	0	0	0	0	0	1	1	1	1	1	1	1	1	1	1	1	1	1	1	1	1	1	1	1	1	1	1	1	1	1	1	1	0
PGS-91	0	0	0	0	0	0	0	0	0	0	0	0	0	0	0	0	0	0	0	0	0	1	1	1	1	1	1	1	1	1	1	1	1	1	1	1	1	1	1	1	1	1	1	1	1	1	1	1	0
PGS-92	0	0	0	0	0	0	0	0	0	0	0	0	0	0	0	0	0	0	0	0	0	1	1	1	1	1	1	1	1	1	1	1	1	1	1	1	1	1	1	1	1	1	1	1	1	1	1	1	0
PGS-93	0	0	0	0	0	0	0	0	0	0	0	0	0	0	0	0	0	0	0	0	0	1	1	1	1	1	1	1	1	1	1	1	1	1	1	1	1	1	1	1	1	1	1	1	1	1	1	1	0
PGS-94	0	0	0	0	0	0	0	0	0	0	0	0	0	0	0	0	0	0	0	0	0	1	1	1	1	1	1	1	1	1	1	1	1	1	1	1	1	1	1	1	1	1	1	1	1	1	1	1	0
PGS-95	0	0	0	0	0	0	0	0	0	0	0	0	0	0	0	0	0	0	0	0	0	1	1	1	1	1	1	1	1	1	1	1	1	1	0	1	1	1	1	1	1	1	1	1	1	1	1	0	0
PGS-96	0	0	0	0	0	0	0	0	0	0	0	0	0	0	0	0	0	0	0	0	0	1	1	1	1	1	1	1	1	1	1	1	1	1	0	1	1	1	1	1	1	1	1	1	1	1	1	1	0
PGS-97	0	0	0	0	0	0	0	0	0	0	0	0	0	0	0	0	0	0	0	0	0	1	1	1	1	1	1	1	1	1	1	1	1	1	0	1	1	1	1	1	1	1	1	1	1	1	1	1	0
PGS-98	0	0	0	0	0	0	0	0	0	0	0	1	0	0	0	0	0	0	0	0	0	1	1	1	1	1	1	1	1	1	1	1	1	1	1	1	1	1	1	1	1	1	1	1	1	1	1	1	0
PGS-99	1	1	1	1	1	0	0	0	0	0	1	0	1	1	1	0	0	0	0	0	1	1	1	1	1	1	1	1	1	1	1	1	1	1	0	1	1	1	1	1	1	1	1	1	1	1	1	0	0
PGS-100	0	0	0	0	0	0	0	0	0	0	0	0	0	0	0	0	0	0	0	0	0	1	1	1	1	1	1	1	1	1	1	1	1	1	1	1	1	1	1	1	1	1	1	1	1	1	1	1	0
PGS-101	0	0	0	0	0	0	0	0	0	0	0	0	0	0	0	0	0	0	0	0	0	1	1	1	1	1	1	1	1	1	1	1	1	1	0	1	1	1	1	1	1	1	1	1	1	1	1	1	0
PGS-102	1	1	1	1	1	0	0	0	0	0	1	1	1	1	1	0	0	0	0	0	1	1	1	1	1	1	1	1	1	1	1	1	1	1	0	1	1	1	1	1	1	1	1	1	1	1	1	0	0
PGS-103	0	0	0	0	0	0	0	0	0	0	0	0	0	0	0	0	0	0	0	0	0	1	1	1	1	1	1	1	1	1	1	1	1	1	0	1	1	1	1	1	1	1	1	1	1	1	1	1	0
PGS-104	0	0	0	0	0	0	0	0	0	0	0	0	0	0	0	0	0	0	0	0	0	1	1	1	1	1	1	1	1	1	1	1	1	1	0	1	1	1	1	1	1	1	1	1	1	1	1	1	0
PGS-105	0	0	0	0	0	0	0	0	0	0	0	0	0	0	0	0	0	0	0	0	0	1	1	1	1	1	1	1	1	1	1	1	1	1	0	1	1	1	1	1	1	1	1	1	1	1	1	1	0
PGS-106	0	0	0	0	0	0	0	0	0	0	0	0	0	0	0	0	0	0	0	0	0	1	1	1	1	1	1	1	1	1	1	1	1	1	0	1	1	1	1	1	1	1	1	1	1	1	1	1	0
PGS-107	0	0	0	0	0	0	0	0	0	0	0	0	0	0	0	0	0	0	0	0	0	1	1	1	1	1	1	1	1	1	1	1	1	1	0	1	1	1	1	1	1	1	1	1	1	1	1	1	0
PGS-108	0	0	0	0	0	0	0	0	0	0	0	0	0	0	0	0	0	0	0	0	0	1	1	1	1	1	1	1	1	1	1	1	1	1	1	1	1	1	1	1	1	1	1	1	1	1	1	1	0
PGS-109	0	0	0	0	0	0	0	0	0	0	0	0	0	0	0	0	0	0	0	0	0	1	1	1	1	1	1	1	1	1	1	1	1	1	1	1	1	1	1	1	1	1	1	1	1	1	1	1	0
PGS-110	0	0	0	0	0	0	0	0	0	0	0	0	0	0	0	0	0	0	0	0	0	1	1	1	1	1	1	1	1	1	1	1	1	1	0	1	1	1	1	1	1	1	1	1	1	1	1	1	0
PGS-111	0	0	0	0	0	0	0	0	0	0	0	0	0	0	0	0	0	0	0	0	0	1	1	1	1	1	1	1	1	1	1	1	1	1	0	1	1	1	1	1	1	1	1	1	1	1	1	0	0
PGS-112	0	0	0	0	0	0	0	0	0	0	0	0	0	0	0	0	0	0	0	0	0	1	1	1	1	1	1	1	1	1	1	1	1	1	0	1	1	1	1	1	1	1	1	1	1	1	1	1	0
PGS-113	0	0	0	0	0	0	0	0	0	0	0	0	0	0	0	0	0	0	0	0	0	1	1	1	1	1	1	1	1	1	1	1	1	1	1	1	1	1	1	1	1	1	1	1	1	1	1	1	0
PGS-114	0	0	0	0	0	0	0	0	0	0	0	0	0	0	0	0	0	0	0	0	0	1	1	1	1	1	1	1	1	1	1	1	1	1	0	1	1	1	1	1	1	1	1	1	1	1	1	1	0
PGS-115	0	0	0	0	0	0	0	0	0	0	0	0	0	0	0	0	0	0	0	0	0	1	1	1	1	1	1	1	1	1	1	1	1	1	1	1	1	1	1	1	1	1	1	1	1	1	1	1	0
PGS-116	0	0	0	0	0	0	0	0	0	0	0	0	0	0	0	0	0	0	0	0	0	1	1	1	1	1	1	1	1	1	1	1	1	1	1	1	1	1	1	1	1	1	1	1	1	1	1	1	0
PGS-117	1	1	1	1	1	0	0	0	0	0	1	1	1	1	1	0	0	0	0	0	1	1	1	1	1	1	1	1	1	1	1	1	1	1	0	1	1	1	1	1	1	1	1	1	1	1	1	0	0
PGS-118	1	1	1	1	1	0	0	0	0	0	1	1	1	1	1	0	0	0	0	0	1	1	1	1	1	1	1	1	1	1	1	1	1	1	0	1	1	1	1	1	1	1	1	1	1	1	1	0	0
PGS-119	0	0	0	0	0	0	0	0	0	0	0	0	0	0	0	0	0	0	0	0	0	1	1	1	1	1	1	1	1	1	1	1	1	1	0	1	1	1	1	1	1	1	1	1	1	1	1	0	0
PGS-120	0	0	0	0	0	0	0	0	0	0	0	0	0	0	0	0	0	0	0	0	0	1	1	1	1	1	1	1	1	1	1	1	1	1	0	1	1	1	1	1	1	1	1	1	1	1	1	1	0
PGS-121	0	0	0	0	0	0	0	0	0	0	0	0	0	0	0	0	0	0	0	0	0	1	1	1	1	1	1	1	1	1	1	1	1	1	0	1	1	1	1	1	1	1	1	1	1	1	1	0	0
PGS-122	0	0	0	0	0	0	0	0	0	0	0	0	0	0	0	0	0	0	0	0	0	1	1	1	1	1	1	1	1	1	1	1	1	1	0	1	1	1	1	1	1	1	1	1	1	1	1	1	0
PGS-123	0	0	0	0	0	0	0	0	0	0	0	0	0	0	0	0	0	0	0	0	0	1	1	1	1	1	1	1	1	1	1	1	1	0	0	1	1	1	1	1	1	1	1	1	1	1	1	0	0
PGS-124	0	0	0	0	0	0	0	0	0	0	0	0	0	0	0	0	0	0	0	0	0	1	1	1	1	1	1	1	1	1	1	1	1	1	0	1	1	1	1	1	1	1	1	1	1	1	1	1	0
PGS-125	0	0	0	0	0	0	0	0	0	0	0	0	0	0	0	0	0	0	0	0	0	1	1	1	1	1	1	1	1	1	1	1	1	1	0	1	1	1	1	1	1	1	1	1	1	1	1	0	0
PGS-126	0	0	0	0	0	0	0	0	0	0	0	0	0	0	0	0	0	0	0	0	0	1	1	1	1	1	1	1	1	1	1	1	1	1	0	1	1	1	1	1	1	1	1	1	1	1	1	1	0
PGS-127	1	1	1	1	1	0	1	0	0	1	1	1	1	1	0	0	1	0	1	0	1	1	1	1	1	1	1	1	1	1	1	1	1	1	0	1	1	1	1	1	1	1	1	1	1	1	1	0	0
PGS-128	0	0	0	0	0	0	0	0	0	0	0	0	0	0	0	0	0	0	0	0	0	1	1	1	1	1	1	1	1	1	1	1	1	1	1	1	1	1	1	1	1	1	1	1	1	1	1	1	0
PGS-129	0	0	0	0	0	0	0	0	0	0	0	0	0	0	0	0	0	0	0	0	0	1	1	1	1	1	1	1	1	1	1	1	1	1	1	1	1	1	1	1	1	1	1	1	1	1	1	1	0
PGS-130	0	0	0	0	0	0	0	0	0	0	0	0	0	0	0	0	0	0	0	0	0	1	1	1	1	1	1	1	1	1	1	1	1	1	0	1	1	1	1	1	1	1	1	1	1	1	1	0	0
PGS-131	0	0	1	0	0	1	0	1	1	0	0	0	1	0	0	1	0	1	0	1	0	1	1	1	1	1	1	1	1	1	1	1	1	1	1	1	1	1	1	1	1	1	1	1	1	1	1	1	0
PGS-132	0	0	0	0	0	0	0	0	0	0	0	0	0	0	0	0	0	0	0	0	0	1	1	1	1	1	1	1	1	1	1	1	1	1	1	1	1	1	1	1	1	1	1	1	1	1	1	1	0
PGS-133	1	1	1	1	1	0	1	0	0	1	1	1	1	1	1	0	1	0	1	0	1	1	1	1	1	1	1	1	1	1	1	1	1	1	0	1	1	1	1	1	1	1	1	1	1	1	1	0	0
[truncated: 18 more columns]

## Sheet: Table S6_AMR SNP
Table S6: Genes associated with chromosomal point mutations by ResFinder and Pathogenwatch
	*CIP/PEF/NAL											AZM	SIL
Isolate	gyrA_D87N	gyrA_S83Y	gyrA_D87Y	gyrA_S83F	gyrA_D87G	gyrB_S464F	parC_S80I	parC_E84G	parC_E84K	parE_D420N	parE_L416F	acrB_R717Q	gyrB_A574V	parE_A364V
PGS-1	0	0	0	0	0	0	0	0	0	0	0	0	0	0
PGS-2	0	1	0	0	0	0	0	0	0	0	0	0	0	0
PGS-3	0	1	0	0	0	0	0	0	0	0	0	0	0	0
PGS-4	0	1	0	0	0	0	0	0	0	0	0	0	0	0
PGS-5	0	0	0	1	0	0	0	0	0	0	0	0	0	0
PGS-6	0	0	0	0	0	0	0	0	0	0	0	0	0	0
PGS-7	0	0	0	1	0	0	0	0	0	0	0	0	0	0
PGS-8	0	0	0	1	0	0	0	0	0	0	0	0	0	0
PGS-9	0	0	0	1	0	0	0	0	0	0	0	0	0	0
PGS-10	0	1	0	0	0	0	0	0	0	0	0	0	0	0
PGS-11	0	0	0	1	0	0	0	0	0	0	0	0	0	0
PGS-12	0	1	0	0	0	0	0	0	0	0	0	0	0	0
PGS-13	0	0	0	0	0	0	0	0	0	0	0	0	0	0
PGS-14	0	1	0	0	0	0	0	0	0	0	0	0	0	0
PGS-15	0	1	0	0	0	0	0	0	0	0	0	0	0	0
PGS-16	0	1	0	0	0	0	0	0	0	0	0	0	0	0
PGS-17	0	0	0	1	0	0	0	0	0	0	0	0	0	0
PGS-18	0	0	0	1	0	0	0	0	0	0	0	0	0	0
PGS-19	0	0	0	1	0	0	0	0	0	0	0	0	0	0
PGS-20	0	0	0	1	0	0	0	0	0	0	0	0	0	0
PGS-21	0	0	0	1	0	0	0	0	0	0	0	0	0	0
PGS-22	0	1	0	0	0	0	0	0	0	0	0	0	0	1
PGS-23	0	1	0	0	0	0	0	0	0	0	0	0	0	0
PGS-24	0	1	0	0	0	0	0	0	0	0	0	0	0	0
PGS-25	0	1	0	0	0	0	0	0	0	0	0	0	0	0
PGS-26	0	1	0	0	0	0	0	0	0	0	0	0	0	0
PGS-27	0	0	0	0	0	1	0	0	0	0	0	0	0	0
PGS-28	0	0	0	1	0	0	0	0	0	0	0	0	0	1
PGS-29	1	0	0	1	0	0	1	0	0	0	0	0	0	0
PGS-30	0	0	0	1	0	0	1	0	0	0	0	0	0	0
PGS-31	0	0	0	1	0	0	0	1	0	0	0	0	0	0
PGS-32	1	0	0	1	0	0	1	0	0	0	0	0	0	0
PGS-33	0	0	0	1	0	0	0	0	1	0	0	0	0	0
PGS-34	0	0	0	1	0	0	0	0	0	0	0	0	0	0
PGS-35	0	1	0	0	0	0	0	0	0	0	0	0	0	0
PGS-36	0	1	0	0	0	0	0	0	0	0	0	0	0	0
PGS-37	0	1	0	0	0	0	0	0	0	0	0	0	0	0
PGS-38	0	1	0	0	0	0	0	0	0	0	0	0	0	0
PGS-39	0	0	0	0	0	1	0	0	0	0	0	0	0	0
PGS-40	0	0	0	1	0	0	0	0	0	0	0	0	0	0
PGS-41	0	0	0	1	0	0	0	0	0	0	0	0	0	0
PGS-42	0	1	0	0	0	0	0	0	0	0	0	0	0	0
PGS-43	0	1	0	0	0	0	0	0	0	0	0	0	0	0
PGS-44	1	0	0	0	0	0	0	0	0	0	0	0	0	0
PGS-45	0	1	0	0	0	0	0	0	0	0	0	0	0	0
PGS-46	0	1	0	0	0	0	0	0	0	0	0	0	0	1
PGS-47	0	0	0	1	0	0	0	0	0	0	1	0	1	1
PGS-48	0	1	0	0	0	0	0	0	0	0	0	0	0	0
PGS-49	0	1	0	0	0	0	0	0	0	0	0	0	0	0
PGS-50	0	0	0	0	1	0	0	0	0	0	0	0	0	0
PGS-51	0	1	0	0	0	0	0	0	0	0	0	0	0	0
PGS-52	1	0	0	1	0	0	1	0	0	0	0	0	0	0
PGS-53	0	0	0	1	1	0	0	0	1	0	0	0	0	0
PGS-54	0	1	0	0	0	0	0	0	0	0	0	0	0	0
PGS-55	0	0	0	1	0	0	0	0	0	1	0	0	0	0
PGS-56	0	0	0	1	0	0	0	0	0	0	0	0	0	1
PGS-57	0	0	0	1	0	0	0	0	0	0	0	0	0	0
PGS-58	0	0	1	0	0	0	0	0	0	0	0	0	0	1
PGS-59	0	0	0	1	0	0	0	0	0	0	0	0	0	0
PGS-60	0	0	0	1	0	0	0	0	0	0	0	0	0	0
PGS-61	0	1	0	0	0	0	0	0	0	0	0	0	0	0
PGS-62	0	1	0	0	0	0	0	0	0	0	0	0	0	0
PGS-63	0	0	0	1	0	0	0	0	0	0	0	0	0	0
PGS-64	0	1	0	0	0	0	0	0	0	0	0	0	0	0
PGS-65	0	1	0	0	0	0	0	0	0	0	0	0	0	0
PGS-66	0	0	0	1	0	0	0	0	0	0	0	0	0	0
PGS-67	0	1	0	0	0	0	0	0	0	0	0	0	0	0
PGS-68	0	1	0	0	0	0	0	0	1	0	0	0	0	0
PGS-69	0	1	0	0	0	0	0	0	0	0	0	0	0	0
PGS-70	0	0	0	1	0	0	0	0	0	0	0	0	0	0
PGS-71	0	1	0	0	0	0	0	0	0	0	0	0	0	0
PGS-72	0	0	0	1	0	0	0	0	0	0	0	0	0	1
PGS-73	0	0	0	1	0	0	0	0	0	0	0	0	0	0
PGS-74	0	0	0	1	0	0	0	0	0	0	0	0	0	0
PGS-75	1	0	0	1	0	0	1	0	0	0	0	0	0	0
PGS-76	0	0	0	1	0	0	0	0	0	0	0	0	0	0
PGS-77	1	0	0	1	0	0	1	0	0	0	0	0	0	0
PGS-78	0	1	0	0	0	0	0	0	0	0	0	0	0	0
PGS-79	0	0	0	1	0	0	0	0	0	0	1	0	1	1
PGS-80	1	0	0	1	0	0	1	0	0	0	0	0	0	0
PGS-81	1	0	0	1	0	0	1	0	0	0	0	0	0	0
PGS-82	0	1	0	0	0	0	0	0	0	0	0	0	0	0
PGS-83	0	0	0	0	1	0	0	0	0	0	0	0	0	0
PGS-84	0	0	0	1	0	0	0	0	0	0	0	0	0	0
PGS-85	0	1	0	0	0	0	0	0	0	0	0	0	0	0
PGS-86	0	0	0	1	0	0	0	0	0	0	0	0	0	0
PGS-87	0	1	0	0	0	0	0	0	0	0	0	0	0	0
PGS-88	0	0	0	1	0	0	0	0	0	0	0	0	0	0
PGS-89	0	0	0	1	0	0	0	0	0	0	0	0	1	1
PGS-90	1	0	0	1	0	0	1	0	0	0	0	0	0	0
PGS-91	1	0	0	1	0	0	1	0	0	0	0	0	0	0
PGS-92	0	0	0	1	0	0	0	1	0	0	0	0	0	0
PGS-93	1	0	0	1	0	0	1	0	0	0	0	0	0	0
PGS-94	1	0	0	1	0	0	1	0	0	0	0	0	0	0
PGS-95	0	1	0	0	0	0	0	0	0	0	0	0	0	0
PGS-96	0	0	0	1	0	0	0	0	0	0	0	0	0	0
PGS-97	0	0	0	1	0	0	0	0	0	0	0	1	0	0
PGS-98	1	0	0	1	0	0	1	0	0	0	0	0	0	0
PGS-99	0	1	0	0	0	0	0	0	0	0	0	0	0	0
PGS-100	1	0	0	1	0	0	1	0	0	0	0	0	0	0
PGS-101	0	0	0	1	0	0	0	0	0	0	0	0	0	0
PGS-102	0	1	0	0	0	0	0	0	0	0	0	0	0	0
PGS-103	0	0	0	1	0	0	0	0	0	0	0	0	0	0
PGS-104	0	0	0	1	0	0	0	0	0	0	1	0	1	1
PGS-105	0	0	0	1	0	0	0	0	0	0	0	0	0	0
PGS-106	0	0	0	1	0	0	0	0	0	0	0	0	0	0
PGS-107	0	0	0	1	0	0	0	0	0	0	1	0	1	1
PGS-108	1	0	0	1	0	0	1	0	0	0	0	0	0	0
PGS-109	1	0	0	1	0	0	1	0	0	0	0	0	0	0
PGS-110	0	0	0	1	0	0	0	0	0	0	0	0	0	0
PGS-111	0	1	0	0	0	0	0	0	0	0	1	0	0	0
PGS-112	0	0	0	1	0	0	0	0	0	0	0	0	0	0
PGS-113	1	0	0	1	0	0	1	0	0	0	0	0	0	0
PGS-114	0	0	0	1	0	0	0	0	0	0	0	0	0	0
PGS-115	1	0	0	1	0	0	1	0	0	0	0	0	0	0
PGS-116	1	0	0	1	0	0	1	0	0	0	0	0	0	0
PGS-117	0	0	0	0	0	1	0	0	0	0	0	0	0	0
PGS-118	0	1	0	0	0	0	0	0	0	0	0	0	0	0
PGS-119	0	1	0	0	0	0	0	0	0	0	0	0	0	0
PGS-120	0	0	0	1	0	0	0	0	0	0	1	0	1	1
PGS-121	0	1	0	0	0	0	0	0	0	0	0	0	0	0
PGS-122	0	0	0	1	0	0	0	0	0	0	0	0	0	0
PGS-123	0	0	0	0	0	0	0	0	0	0	0	0	0	1
PGS-124	0	0	0	1	0	0	0	0	0	0	0	0	0	0
PGS-125	0	1	0	0	0	0	0	0	0	0	0	0	0	0
PGS-126	0	0	0	1	0	0	0	0	0	0	0	0	0	0
PGS-127	0	1	0	0	0	0	0	0	0	0	0	0	0	0
PGS-128	1	0	0	1	0	0	1	0	0	0	0	0	0	0
PGS-129	1	0	0	1	0	0	1	0	0	0	0	0	0	0
PGS-130	0	1	0	0	0	0	0	0	0	0	0	0	0	0
PGS-131	1	0	0	1	0	0	1	0	0	0	0	0	0	0
PGS-132	0	0	0	1	0	0	0	1	0	0	0	0	0	0
PGS-133	0	1	0	0	0	0	0	0	0	0	0	0	0	0
	*CIP, Ciprofloxacin; PEF, Peflox ; NAL, Nalidixic Acid; AZM, Azithromycin; SIL, Others

## Sheet: Table S7_Genotype-Phenotype
Table S7: Genotypes-Phenotypes Correlation
Isolate	AMX (G)	AMX (P)	CHL (G)	CHL (P)	CIP (G)	CIP (P)	PEF (G)	PEF (P)	SXT (G)	SXT (P)	AZM (G)	AZM (P)	CFM (G)	CFM (P)	CTR (G)	CTR (P)			Phenotypically Non-susceptible		Phenotypically Susceptible
PGS-1	S	S	S	S	S	S	S	S	S	S	S	S	S	S	S	S		Antibiotic	Genotypically Non-susceptible	Genotypically Susceptible	Genotypically Non-susceptible	Genotypically susceptible	Sensitivity	Specificity
PGS-2	R	S	R	S	R	R	R	R	R	S	S	S	S	S	S	S		Ciprofloxacin	129	1	0	3	99.23	100
PGS-3	S	S	S	S	R	R	R	R	S	S	S	S	S	S	S	S		Pefloxacin	129	1	0	3	99.23	100
PGS-4	R	R	R	S	R	R	R	R	R	S	S	S	S	S	S	S		Amoxicillin	16	0	5	112	100	95.73
PGS-5	R	S	R	R	R	R	R	R	S	S	S	S	S	S	S	S		Chloramphenicol	11	0	10	112	100	91.8
PGS-6	R	S	R	S	S	S	S	S	S	S	S	S	S	S	S	S		Co-trimoxazole	12	0	9	112	100	92.56
PGS-7	S	S	R	S	R	R	R	R	S	S	S	S	S	S	S	S		Cefixime	0	0	0	133	100	100
PGS-8	R	R	R	R	R	R	R	R	R	R	S	S	S	S	S	S		Ceftriaxone	0	0	0	133	100	100
PGS-9	S	S	S	S	R	R	R	R	S	S	S	S	S	S	S	S		Azithromycin	1	1	0	131	50	100
PGS-10	S	S	S	S	R	R	R	R	S	S	S	S	S	S	S	S							93.5575	97.5113
PGS-11	S	S	S	S	R	R	R	R	S	S	S	S	S	S	S	S							Sensitivity= TP/TP+FN*100
PGS-12	S	S	S	S	R	R	R	R	S	S	S	S	S	S	S	S							Specifity=TN/TN+FP*100
PGS-13	S	S	S	S	S	S	S	S	S	S	S	S	S	S	S	S		Antibiotic	Phenotypic resistance %	Genotypic resistance %
PGS-14	S	S	S	S	R	R	R	R	S	S	S	S	S	S	S	S		Ciprofloxacin	97.74	96.99
PGS-15	S	S	S	S	R	R	R	R	S	S	S	S	S	S	S	S		Pefloxacin	97.74	96.99
PGS-16	S	S	S	S	R	R	R	R	S	S	S	S	S	S	S	S		Amoxicillin	12.03	15.79
PGS-17	S	S	S	S	R	R	R	R	S	S	S	S	S	S	S	S		Cotrimoxazole	9.02	15.79
PGS-18	S	S	S	S	R	R	R	R	S	S	S	S	S	S	S	S		Chloramphenicol	8.27	15.79
PGS-19	S	S	S	S	R	R	R	R	S	S	S	S	S	S	S	S		Azithromycin	1.5	0.75
PGS-20	S	S	S	S	R	R	R	R	S	S	S	R	S	S	S	S		Cefixime	0	0
PGS-21	R	R	R	S	R	R	R	R	R	R	S	S	S	S	S	S		Ceftriaxone	0	0
PGS-22	R	S	S	S	R	R	R	R	R	S	S	S	S	S	S	S
PGS-23	S	S	S	S	R	R	R	R	R	S	S	S	S	S	S	S
PGS-24	S	S	S	S	R	R	R	R	S	S	S	S	S	S	S	S
PGS-25	R	R	R	S	R	R	R	R	R	S	S	S	S	S	S	S
PGS-26	R	R	R	S	R	R	R	R	R	S	S	S	S	S	S	S
PGS-27	R	R	R	S	R	R	R	R	R	S	S	S	S	S	S	S
PGS-28	S	S	S	S	R	R	R	R	S	S	S	S	S	S	S	S
PGS-29	R	R	S	S	R	R	R	R	R	S	S	S	S	S	S	S
PGS-30	S	S	S	S	R	R	R	R	R	R	S	S	S	S	S	S
PGS-31	R	S	S	S	R	R	R	R	S	S	S	S	S	S	S	S
PGS-32	S	S	S	S	R	R	R	R	S	S	S	S	S	S	S	S
PGS-33	S	S	S	S	R	R	R	R	S	S	S	S	S	S	S	S
PGS-34	S	S	S	S	R	R	R	R	S	S	S	S	S	S	S	S
PGS-35	S	S	S	S	R	R	R	R	S	S	S	S	S	S	S	S
PGS-36	S	S	S	S	R	R	R	R	S	S	S	S	S	S	S	S
PGS-37	S	S	S	S	R	R	R	R	S	S	S	S	S	S	S	S
PGS-38	S	S	S	S	R	R	R	R	S	S	S	S	S	S	S	S
PGS-39	S	S	S	S	R	R	R	R	S	S	S	S	S	S	S	S
PGS-40	S	S	S	S	R	R	R	R	S	S	S	S	S	S	S	S
PGS-41	S	S	S	S	R	R	R	R	S	S	S	S	S	S	S	S
PGS-42	S	S	S	S	R	R	R	R	S	S	S	S	S	S	S	S
PGS-43	S	S	S	S	R	R	R	R	S	S	S	S	S	S	S	S
PGS-44	S	S	S	S	R	R	R	R	S	S	S	S	S	S	S	S
PGS-45	S	S	S	S	R	R	R	R	S	S	S	S	S	S	S	S
PGS-46	S	S	S	S	R	R	R	R	S	S	S	S	S	S	S	S
PGS-47	S	S	S	S	R	R	R	R	S	S	S	S	S	S	S	S
PGS-48	S	S	S	S	R	R	R	R	S	S	S	S	S	S	S	S
PGS-49	S	S	S	S	R	R	R	R	S	S	S	S	S	S	S	S
PGS-50	S	S	S	S	R	R	R	R	S	S	S	S	S	S	S	S
PGS-51	S	S	S	S	R	R	R	R	S	S	S	S	S	S	S	S
PGS-52	S	S	S	S	R	R	R	R	S	S	S	S	S	S	S	S
PGS-53	R	R	R	R	R	R	R	R	R	R	S	S	S	S	S	S
PGS-54	S	S	S	S	R	R	R	R	S	S	S	S	S	S	S	S
PGS-55	S	S	S	S	R	R	R	R	S	S	S	S	S	S	S	S
PGS-56	S	S	S	S	R	R	R	R	S	S	S	S	S	S	S	S
PGS-57	S	S	S	S	R	R	R	R	S	S	S	S	S	S	S	S
PGS-58	S	S	S	S	R	R	R	R	S	S	S	S	S	S	S	S
PGS-59	S	S	S	S	R	R	R	R	S	S	S	S	S	S	S	S
PGS-60	S	S	S	S	R	R	R	R	S	S	S	S	S	S	S	S
PGS-61	S	S	S	S	R	R	R	R	S	S	S	S	S	S	S	S
PGS-62	S	S	S	S	R	R	R	R	S	S	S	S	S	S	S	S
PGS-63	S	S	S	S	R	R	R	R	S	S	S	S	S	S	S	S
PGS-64	S	S	S	S	R	R	R	R	S	S	S	S	S	S	S	S
PGS-65	S	S	S	S	R	R	R	R	S	S	S	S	S	S	S	S
PGS-66	S	S	S	S	R	R	R	R	S	S	S	S	S	S	S	S
PGS-67	S	S	S	S	R	R	R	R	S	S	S	S	S	S	S	S
PGS-68	S	S	S	S	R	R	R	R	S	S	S	S	S	S	S	S
PGS-69	R	R	R	R	R	R	R	R	R	R	S	S	S	S	S	S
PGS-70	S	S	S	S	R	R	R	R	S	S	S	S	S	S	S	S
PGS-71	S	S	S	S	R	R	R	R	S	S	S	S	S	S	S	S
PGS-72	S	S	S	S	R	R	R	R	S	S	S	S	S	S	S	S
PGS-73	S	S	S	S	R	R	R	R	S	S	S	S	S	S	S	S
PGS-74	S	S	S	S	R	R	R	R	S	S	S	S	S	S	S	S
PGS-75	S	S	S	S	R	R	R	R	S	S	S	S	S	S	S	S
PGS-76	S	S	S	S	R	R	R	R	S	S	S	S	S	S	S	S
PGS-77	S	S	S	S	R	R	R	R	S	S	S	S	S	S	S	S
PGS-78	S	S	S	S	R	R	R	R	S	S	S	S	S	S	S	S
PGS-79	S	S	S	S	R	R	R	R	S	S	S	S	S	S	S	S
PGS-80	S	S	S	S	R	R	R	R	S	S	S	S	S	S	S	S
PGS-81	S	S	S	S	R	R	R	R	S	S	S	S	S	S	S	S
PGS-82	S	S	S	S	R	R	R	R	S	S	S	S	S	S	S	S
PGS-83	S	S	S	S	R	R	R	R	S	S	S	S	S	S	S	S
PGS-84	S	S	R	S	R	R	R	R	S	S	S	S	S	S	S	S
PGS-85	R	R	R	R	R	R	R	R	R	R	S	S	S	S	S	S
PGS-86	S	S	S	S	R	R	R	R	S	S	S	S	S	S	S	S
PGS-87	S	S	S	S	R	R	R	R	S	S	S	S	S	S	S	S
PGS-88	S	S	S	S	R	R	R	R	S	S	S	S	S	S	S	S
PGS-89	S	S	S	S	R	R	R	R	S	S	S	S	S	S	S	S
PGS-90	S	S	S	S	R	R	R	R	S	S	S	S	S	S	S	S
PGS-91	S	S	S	s	R	R	R	R	S	S	S	S	S	S	S	S
PGS-92	S	S	S	S	R	R	R	R	S	S	S	S	S	S	S	S
PGS-93	S	S	S	S	R	R	R	R	S	S	S	S	S	S	S	S
PGS-94	S	S	S	S	R	R	R	R	S	S	S	S	S	S	S	S
PGS-95	S	S	S	S	R	R	R	R	S	S	S	S	S	S	S	S
PGS-96	S	S	S	S	R	R	R	R	S	S	S	S	S	S	S	S
PGS-97	S	S	S	S	R	R	R	R	S	S	R	R	S	S	S	S
PGS-98	S	S	R	S	R	R	R	R	S	S	S	S	S	S	S	S
PGS-99	R	R	R	R	R	R	R	R	R	R	S	S	S	S	S	S
PGS-100	S	S	S	S	R	R	R	R	S	S	S	S	S	S	S	S
PGS-101	S	S	S	S	R	R	R	R	S	S	S	S	S	S	S	S
PGS-102	R	R	R	R	R	R	R	R	R	R	S	S	S	S	S	S
PGS-103	S	S	S	S	R	R	R	R	S	S	S	S	S	S	S	S
PGS-104	S	S	S	S	R	R	R	R	S	S	S	S	S	S	S	S
PGS-105	S	S	S	S	R	R	R	R	S	S	S	S	S	S	S	S
PGS-106	S	S	S	S	R	R	R	R	S	S	S	S	S	S	S	S
PGS-107	S	S	S	S	R	R	R	R	S	S	S	S	S	S	S	S
PGS-108	S	S	S	S	R	R	R	R	S	S	S	S	S	S	S	S
PGS-109	S	S	S	S	R	R	R	R	S	S	S	S	S	S	S	S
PGS-110	S	S	S	S	R	R	R	R	S	S	S	S	S	S	S	S
PGS-111	S	S	S	S	R	R	R	R	S	S	S	S	S	S	S	S
PGS-112	S	S	S	S	R	R	R	R	S	S	S	S	S	S	S	S
PGS-113	S	S	S	S	R	R	R	R	S	S	S	S	S	S	S	S
PGS-114	S	S	S	S	R	R	R	R	S	S	S	S	S	S	S	S
PGS-115	S	S	S	S	R	R	R	R	S	S	S	S	S	S	S	S
PGS-116	S	S	S	S	R	R	R	R	S	S	S	S	S	S	S	S
PGS-117	R	R	R	R	R	R	R	R	R	R	S	S	S	S	S	S
PGS-118	R	R	R	R	R	R	R	R	R	R	S	S	S	S	S	S
PGS-119	S	S	S	S	R	R	R	R	S	S	S	S	S	S	S	S
PGS-120	S	S	S	S	R	R	R	R	S	S	S	S	S	S	S	S
PGS-121	S	S	S	S	R	R	R	R	S	S	S	S	S	S	S	S
PGS-122	S	S	S	S	R	R	R	R	S	S	S	S	S	S	S	S
PGS-123	S	S	S	S	S	R	S	R	S	S	S	S	S	S	S	S
PGS-124	S	S	S	S	R	R	R	R	S	S	S	S	S	S	S	S
PGS-125	S	S	S	S	R	R	R	R	S	S	S	S	S	S	S	S
PGS-126	S	S	S	S	R	R	R	R	S	S	S	S	S	S	S	S
PGS-127	R	R	R	R	R	R	R	R	R	R	S	S	S	S	S	S
PGS-128	S	S	S	S	R	R	R	R	S	S	S	S	S	S	S	S
PGS-129	S	S	S	S	R	R	R	R	S	S	S	S	S	S	S	S
PGS-130	S	S	S	S	R	R	R	R	S	S	S	S	S	S	S	S
PGS-131	S	S	S	S	R	R	R	R	R	S	S	S	S	S	S	S
PGS-132	S	S	S	S	R	R	R	R	S	S	S	S	S	S	S	S
PGS-133	R	R	R	R	R	R	R	R	R	R	S	S	S	S	S	S

## Sheet: Table S8_Typing (MLST)
Table S8: in silico multilocus sequence typing (MLST) by
Isolate	REFERENCE	Identity	Coverage	MLST ST (EnteroBase)	*MLST PROFILE (EnteroBase)	GENOTYPHI GENOTYPE	GENOTYPHI SNPs CALLED	Inc Types
PGS-1	UI4692	100	100	2	1_1_2_1_1_1_5	2.2.2	75
PGS-2	7898	100	100	1	1_1_1_1_1_1_5	4.3.1	75	IncFIA(HI1); IncHI1A/IncHI1B(R27)
PGS-3	7898	100	100	1	1_1_1_1_1_1_5	4.3.1.2	75
PGS-4	7898	100	100	1	1_1_1_1_1_1_5	4.3.1	75	IncFIA(HI1); IncHI1A/IncHI1B(R27)
PGS-5	7898	100	100	1	1_1_1_1_1_1_5	4.3.1	75
PGS-6	7898	100	100	1	1_1_1_1_1_1_5	4.3.1.1	75
PGS-7	7898	100	100	1	1_1_1_1_1_1_5	4.3.1	75
PGS-8	7898	100	100	1	1_1_1_1_1_1_5	4.3.1.1	75	IncHI1A/IncHI1B(R27)
PGS-9	7898	100	100	1	1_1_1_1_1_1_5	4.3.1	75
PGS-10	7898	100	100	1	1_1_1_1_1_1_5	4.3.1.2	75
PGS-11	7898	100	100	1	1_1_1_1_1_1_5	4.3.1.2	75
PGS-12	7898	100	100	1	1_1_1_1_1_1_5	4.3.1	75
PGS-13	E98-0664_66	100	100	2	1_1_2_1_1_1_5	2.5	75
PGS-14	7898	100	100	1	1_1_1_1_1_1_5	4.3.1.2	75
PGS-15	7898	100	100	1	1_1_1_1_1_1_5	4.3.1.2	75
PGS-16	7898	100	100	1	1_1_1_1_1_1_5	4.3.1.2	75
PGS-17	7898	100	100	1	1_1_1_1_1_1_5	4.3.1.2	75
PGS-18	7898	100	100	1	1_1_1_1_1_1_5	4.3.1.1	75
PGS-19	7898	100	100	1	1_1_1_1_1_1_5	4.3.1.2	75
PGS-20	7898	100	100	1	1_1_1_1_1_1_5	4.3.1.2	75
PGS-21	7898	100	100	1	1_1_1_1_1_1_5	4.3.1.2	75	IncHI1A/IncHI1B(R27)
PGS-22	ERL041834	100	100	2	1_1_2_1_1_1_5	3.3.2	75
PGS-23	7898	100	100	1	1_1_1_1_1_1_5	4.3.1.2	75
PGS-24	7898	100	100	1	1_1_1_1_1_1_5	4.3.1.1	75
PGS-25	7898	100	100	1	1_1_1_1_1_1_5	4.3.1.1	75	IncHI1A/IncHI1B(R27)
PGS-26	7898	100	100	1	1_1_1_1_1_1_5	4.3.1.2	75	IncHI1A/IncHI1B(R27)
PGS-27	7898	100	100	1	1_1_1_1_1_1_5	4.3.1.1	75
PGS-28	ERL041834	100	100	2	1_1_2_1_1_1_5	3.3	75
PGS-29	7898	100	100	1	1_1_1_1_1_1_5	4.3.1.2	75	IncN
PGS-30	7898	100	100	1	1_1_1_1_1_1_5	4.3.1.2	75	IncN
PGS-31	7898	100	100	1	1_1_1_1_1_1_5	4.3.1.2	75	IncFIB(pHCM2)
PGS-32	7898	100	100	1	1_1_1_1_1_1_5	4.3.1.2	75
PGS-33	7898	100	100	1	1_1_1_1_1_1_5	4.3.1.2	75
PGS-34	7898	100	100	1	1_1_1_1_1_1_5	4.3.1.2	75
PGS-35	7898	100	100	1	1_1_1_1_1_1_5	4.3.1.2	75
PGS-36	7898	100	100	1	1_1_1_1_1_1_5	4.3.1.1	75
PGS-37	7898	100	100	1	1_1_1_1_1_1_5	4.3.1.2	75	p0111
PGS-38	7898	100	100	1	1_1_1_1_1_1_5	4.3.1.2	75
PGS-39	7898	100	100	1	1_1_1_1_1_1_5	4.3.1	75
PGS-40	7898	100	100	1	1_1_1_1_1_1_5	4.3.1.2	75
PGS-41	7898	100	100	1	1_1_1_1_1_1_5	4.3.1.2	75
PGS-42	7898	100	100	1	1_1_1_1_1_1_5	4.3.1.2	75	p0111
PGS-43	7898	100	100	1	1_1_1_1_1_1_5	4.3.1.2	75
PGS-44	7898	100	100	1	1_1_1_1_1_1_5	4.3.1.2	75
PGS-45	7898	100	100	1	1_1_1_1_1_1_5	4.3.1	75
PGS-46	ERL041834	100	100	2	1_1_2_1_1_1_5	3.3.2	75
PGS-47	ERL041834	100	100	2	1_1_2_1_1_1_5	3.3.1	75
PGS-48	7898	100	100	1	1_1_1_1_1_1_5	4.3.1.2	75	p0111
PGS-49	7898	100	100	1	1_1_1_1_1_1_5	4.3.1	75
PGS-50	E98-0664_66	100	100	2	1_1_2_1_1_1_5	2.5	75
PGS-51	7898	100	100	1	1_1_1_1_1_1_5	4.3.1.2	75	p0111
PGS-52	7898	100	100	1	1_1_1_1_1_1_5	4.3.1.2	75
PGS-53	7898	100	100	1	1_1_1_1_1_1_5	4.3.1.1	75
PGS-54	7898	100	100	1	1_1_1_1_1_1_5	4.3.1.2	75
PGS-55	7898	100	100	1	1_1_1_1_1_1_5	4.3.1	75
PGS-56	ERL041834	100	100	2	1_1_2_1_1_1_5	3.3	75
PGS-57	7898	100	100	1	1_1_1_1_1_1_5	4.3.1.2	75
PGS-58	ERL041834	100	100	2	1_1_2_1_1_1_5	3.3.2	75
PGS-59	7898	100	100	1	1_1_1_1_1_1_5	4.3.1.2	75
PGS-60	7898	100	100	1	1_1_1_1_1_1_5	4.3.1.2	75
PGS-61	7898	100	100	1	1_1_1_1_1_1_5	4.3.1.2	75
PGS-62	7898	100	100	1	1_1_1_1_1_1_5	4.3.1	75
PGS-63	H12ESR00755-001A	100	100	1	1_1_1_1_1_1_5	3	75
PGS-64	7898	100	100	1	1_1_1_1_1_1_5	4.3.1.2	75
PGS-65	7898	100	100	1	1_1_1_1_1_1_5	4.3.1	75
PGS-66	UI4692	100	100	2	1_1_2_1_1_1_5	2.2.4	75
PGS-67	7898	100	100	1	1_1_1_1_1_1_5	4.3.1.2	75
PGS-68	7898	100	100	1	1_1_1_1_1_1_5	4.3.1.2	75
PGS-69	7898	100	100	1	1_1_1_1_1_1_5	4.3.1.1	75	IncFIB(pHCM2)
PGS-70	7898	100	100	1	1_1_1_1_1_1_5	4.3.1.1	75	Col(BS512)
PGS-71	7898	100	100	1	1_1_1_1_1_1_5	4.3.1.2	75
PGS-72	ERL041834	100	100	2	1_1_2_1_1_1_5	3.3	75	IncFIB(pHCM2)
PGS-73	E98-0664_66	100	100	2	1_1_2_1_1_1_5	2.5	75
PGS-74	7898	100	100	1	1_1_1_1_1_1_5	4.3.1.2	75
PGS-75	7898	100	100	1	1_1_1_1_1_1_5	4.3.1.2	75
PGS-76	7898	100	100	1	1_1_1_1_1_1_5	4.3.1	75
PGS-77	7898	100	100	1	1_1_1_1_1_1_5	4.3.1.2	75
PGS-78	7898	100	100	1	1_1_1_1_1_1_5	4.3.1	75
PGS-79	ERL041834	100	100	2	1_1_2_1_1_1_5	3.3.1	75
PGS-80	7898	100	100	1	1_1_1_1_1_1_5	4.3.1.2	75
PGS-81	7898	100	100	1	1_1_1_1_1_1_5	4.3.1.2	75
PGS-82	7898	100	100	1	1_1_1_1_1_1_5	4.3.1	74
PGS-83	7898	100	100	1	1_1_1_1_1_1_5	4.3.1	75
PGS-84	7898	100	100	1	1_1_1_1_1_1_5	4.3.1.2	75
PGS-85	7898	100	100	1	1_1_1_1_1_1_5	4.3.1.1	75	IncFIB(pHCM2)
PGS-86	7898	99.8004	100	*99b4	54fb_1_1_1_1_1_5	4.3.1.1	75
PGS-87	7898	100	100	1	1_1_1_1_1_1_5	4.3.1	75
PGS-88	UI4692	100	100	2	1_1_2_1_1_1_5	2.2	75
PGS-89	ERL041834	100	100	2	1_1_2_1_1_1_5	3.3.1	75
PGS-90	7898	100	100	1	1_1_1_1_1_1_5	4.3.1.2	75
PGS-91	7898	100	100	1	1_1_1_1_1_1_5	4.3.1.2	75
PGS-92	7898	100	100	1	1_1_1_1_1_1_5	4.3.1.2	75	IncFIB(pHCM2)
PGS-93	7898	100	100	1	1_1_1_1_1_1_5	4.3.1.2	75
PGS-94	7898	100	100	1	1_1_1_1_1_1_5	4.3.1.2	75
PGS-95	7898	100	100	1	1_1_1_1_1_1_5	4.3.1.1	75
PGS-96	7898	100	100	1	1_1_1_1_1_1_5	4.3.1.2	75
PGS-97	7898	100	100	1	1_1_1_1_1_1_5	4.3.1.2	75
PGS-98	7898	100	100	1	1_1_1_1_1_1_5	4.3.1.2	75
PGS-99	7898	100	100	1	1_1_1_1_1_1_5	4.3.1.1	75	IncFIB(pHCM2)
PGS-100	7898	100	100	1	1_1_1_1_1_1_5	4.3.1.2	75
PGS-101	7898	100	100	1	1_1_1_1_1_1_5	4.3.1.2	75
PGS-102	7898	100	100	1	1_1_1_1_1_1_5	4.3.1.1	75	IncFIB(pHCM2)
PGS-103	7898	100	100	1	1_1_1_1_1_1_5	4.3.1.2	75
PGS-104	ERL041834	100	100	2	1_1_2_1_1_1_5	3.3.1	75
PGS-105	7898	100	100	1	1_1_1_1_1_1_5	4.3.1.2	75
PGS-106	UI4692	100	100	2	1_1_2_1_1_1_5	2.2	76
PGS-107	ERL041834	100	100	2	1_1_2_1_1_1_5	3.3.1	75
PGS-108	7898	100	100	1	1_1_1_1_1_1_5	4.3.1.2	75
PGS-109	7898	100	100	1	1_1_1_1_1_1_5	4.3.1.2	75
PGS-110	7898	100	100	1	1_1_1_1_1_1_5	4.3.1.2	75
PGS-111	UI4692	100	100	2	1_1_2_1_1_1_5	2.2.2	75
PGS-112	7898	100	100	1	1_1_1_1_1_1_5	4.3.1.2	75
PGS-113	7898	100	100	1	1_1_1_1_1_1_5	4.3.1.2	75
PGS-114	7898	100	100	1	1_1_1_1_1_1_5	4.3.1.2	75
PGS-115	7898	100	100	1	1_1_1_1_1_1_5	4.3.1.2	75
PGS-116	7898	100	100	1	1_1_1_1_1_1_5	4.3.1.2	75
PGS-117	7898	100	100	1	1_1_1_1_1_1_5	4.3.1.1	75
PGS-118	7898	100	100	1	1_1_1_1_1_1_5	4.3.1.1	75	IncFIB(pHCM2)
PGS-119	7898	100	100	1	1_1_1_1_1_1_5	4.3.1	75
PGS-120	ERL041834	100	100	2	1_1_2_1_1_1_5	3.3.1	75
PGS-121	7898	100	100	1	1_1_1_1_1_1_5	4.3.1.2	75
PGS-122	UI4692	100	100	2	1_1_2_1_1_1_5	2.2	75
PGS-123	ERL041834	100	100	2	1_1_2_1_1_1_5	3.3	75
PGS-124	7898	100	100	1	1_1_1_1_1_1_5	4.3.1.2	75
PGS-125	7898	100	100	1	1_1_1_1_1_1_5	4.3.1.2	75
PGS-126	UI4692	100	100	2	1_1_2_1_1_1_5	2.2	75
PGS-127	7898	100	100	1	1_1_1_1_1_1_5	4.3.1.1	75	IncHI1A/IncHI1B(R27)
PGS-128	7898	100	100	1	1_1_1_1_1_1_5	4.3.1.2	75
PGS-129	7898	100	100	1	1_1_1_1_1_1_5	4.3.1.2	75
PGS-130	7898	100	100	1	1_1_1_1_1_1_5	4.3.1.2	75
PGS-131	7898	100	100	1	1_1_1_1_1_1_5	4.3.1.2	75	IncN
PGS-132	7898	100	100	1	1_1_1_1_1_1_5	4.3.1.2	75	IncFIB(pHCM2)
PGS-133	7898	100	100	1	1_1_1_1_1_1_5	4.3.1	75	IncHI1A/IncHI1B(R27)
				*Novel ST	*Allele: aroC_dnaN_hemD_hisD_purE_sucA_thrA

## Sheet: Table S9_cgMLST
Table S9: Core-genome sequence types (cgST)
Isolate	Total number of loci	Number of called alleles	% Called alleles	cgST	Allele matches in cgST	% Allele matches
PGS-1	3002	2689	89.57	20804	2665	88.77
PGS-2	3002	2694	89.74	148399	2688	89.54
PGS-3	3002	2687	89.51	37771	2680	89.27
PGS-4	3002	2684	89.41	148399	2677	89.17
PGS-5	3002	2666	88.81	59192	2661	88.64
PGS-6	3002	2682	89.34	35417	2678	89.21
PGS-7	3002	2687	89.51	37709	2681	89.31
PGS-8	3002	2687	89.51	148404	2681	89.31
PGS-9	3002	2684	89.41	37709	2678	89.21
PGS-10	3002	2672	89.01	59303	2665	88.77
PGS-11	3002	2691	89.64	59192	2686	89.47
PGS-12	3002	2689	89.57	59285	2684	89.41
PGS-13	3002	2666	88.81	35090	2634	87.74
PGS-14	3002	2693	89.71	37771	2686	89.47
PGS-15	3002	2698	89.87	37771	2691	89.64
PGS-16	3002	2695	89.77	27880	2690	89.61
PGS-17	3002	2689	89.57	59271	2685	89.44
PGS-18	3002	2685	89.44	35302	2678	89.21
PGS-19	3002	2688	89.54	20165	2682	89.34
PGS-20	3002	2692	89.67	38425	2687	89.51
PGS-21	3002	2685	89.44	1871	2677	89.17
PGS-22	3002	2687	89.51	166375	2680	89.27
PGS-23	3002	2691	89.64	41260	2688	89.54
PGS-24	3002	2697	89.84	59300	2691	89.64
PGS-25	3002	2684	89.41	37811	2678	89.21
PGS-26	3002	2688	89.54	41260	2683	89.37
PGS-27	3002	2684	89.41	37043	2678	89.21
PGS-28	3002	2701	89.97	6621	2688	89.54
PGS-29	3002	2682	89.34	37046	2674	89.07
PGS-30	3002	2682	89.34	49151	2672	89.01
PGS-31	3002	2685	89.44	35052	2681	89.31
PGS-32	3002	2686	89.47	54187	2682	89.34
PGS-33	3002	2688	89.54	59307	2684	89.41
PGS-34	3002	2691	89.64	20154	2687	89.51
PGS-35	3002	2690	89.61	59281	2687	89.51
PGS-36	3002	2692	89.67	59300	2686	89.47
PGS-37	3002	2687	89.51	59259	2683	89.37
PGS-38	3002	2685	89.44	37771	2678	89.21
PGS-39	3002	2675	89.11	35417	2667	88.84
PGS-40	3002	2685	89.44	59271	2681	89.31
PGS-41	3002	2689	89.57	84102	2685	89.44
PGS-42	3002	2693	89.71	37000	2688	89.54
PGS-43	3002	2690	89.61	37000	2685	89.44
PGS-44	3002	2678	89.21	59192	2672	89.01
PGS-45	3002	2686	89.47	20989	2682	89.34
PGS-46	3002	2706	90.14	166375	2699	89.91
PGS-47	3002	2700	89.94	21438	2695	89.77
PGS-48	3002	2685	89.44	59259	2680	89.27
PGS-49	3002	2675	89.11	59276	2670	88.94
PGS-50	3002	2686	89.47	59245	2681	89.31
PGS-51	3002	2690	89.61	59259	2685	89.44
PGS-52	3002	2692	89.67	38413	2688	89.54
PGS-53	3002	2680	89.27	148406	2675	89.11
PGS-54	3002	2691	89.64	35107	2686	89.47
PGS-55	3002	2684	89.41	38324	2678	89.21
PGS-56	3002	2687	89.51	6621	2675	89.11
PGS-57	3002	2683	89.37	59192	2679	89.24
PGS-58	3002	2689	89.57	58922	2670	88.94
PGS-59	3002	2685	89.44	59299	2681	89.31
PGS-60	3002	2689	89.57	59299	2685	89.44
PGS-61	3002	2692	89.67	59281	2687	89.51
PGS-62	3002	2691	89.64	20989	2689	89.57
PGS-63	3002	2684	89.41	31796	2674	89.07
PGS-64	3002	2675	89.11	27880	2670	88.94
PGS-65	3002	2664	88.74	37688	2658	88.54
PGS-66	3002	2701	89.97	12606	2695	89.77
PGS-67	3002	2683	89.37	59182	2678	89.21
PGS-68	3002	2690	89.61	37453	2681	89.31
PGS-69	3002	2690	89.61	59265	2685	89.44
PGS-70	3002	2690	89.61	35417	2684	89.41
PGS-71	3002	2690	89.61	59281	2686	89.47
PGS-72	3002	2702	90.01	36992	2697	89.84
PGS-73	3002	2686	89.47	59247	2676	89.14
PGS-74	3002	2690	89.61	84102	2686	89.47
PGS-75	3002	2685	89.44	60392	2682	89.34
PGS-76	3002	2683	89.37	59192	2674	89.07
PGS-77	3002	2678	89.21	37046	2675	89.11
PGS-78	3002	2681	89.31	37688	2677	89.17
PGS-79	3002	2690	89.61	21438	2685	89.44
PGS-80	3002	2680	89.27	72050	2677	89.17
PGS-81	3002	2686	89.47	38413	2680	89.27
PGS-82	3002	2682	89.34	37688	2677	89.17
PGS-83	3002	2677	89.17	35417	2671	88.97
PGS-84	3002	2687	89.51	84102	2684	89.41
PGS-85	3002	2682	89.34	148564	2677	89.17
PGS-86	3002	2674	89.07	35417	2669	88.91
PGS-87	3002	2679	89.24	37688	2675	89.11
PGS-88	3002	2695	89.77	158936	2689	89.57
PGS-89	3002	2694	89.74	64306	2691	89.64
PGS-90	3002	2687	89.51	37695	2684	89.41
PGS-91	3002	2680	89.27	38413	2675	89.11
PGS-92	3002	2687	89.51	35052	2679	89.24
PGS-93	3002	2681	89.31	38413	2678	89.21
PGS-94	3002	2680	89.27	9140	2677	89.17
PGS-95	3002	2686	89.47	59300	2680	89.27
PGS-96	3002	2680	89.27	59192	2676	89.14
PGS-97	3002	2682	89.34	120963	2677	89.17
PGS-98	3002	2685	89.44	9140	2682	89.34
PGS-99	3002	2685	89.44	59265	2682	89.34
PGS-100	3002	2684	89.41	9140	2681	89.31
PGS-101	3002	2682	89.34	59192	2679	89.24
PGS-102	3002	2685	89.44	59265	2681	89.31
PGS-103	3002	2684	89.41	59192	2680	89.27
PGS-104	3002	2689	89.57	54196	2686	89.47
PGS-105	3002	2684	89.41	84102	2681	89.31
PGS-106	3002	2693	89.71	38361	2686	89.47
PGS-107	3002	2696	89.81	54196	2693	89.71
PGS-108	3002	2684	89.41	9140	2681	89.31
PGS-109	3002	2684	89.41	9140	2681	89.31
PGS-110	3002	2674	89.07	59192	2671	88.97
PGS-111	3002	2694	89.74	70040	2687	89.51
PGS-112	3002	2683	89.37	84102	2680	89.27
PGS-113	3002	2683	89.37	72050	2680	89.27
PGS-114	3002	2684	89.41	84102	2681	89.31
PGS-115	3002	2683	89.37	72050	2680	89.27
PGS-116	3002	2685	89.44	60392	2682	89.34
PGS-117	3002	2681	89.31	37043	2677	89.17
PGS-118	3002	2686	89.47	59265	2682	89.34
PGS-119	3002	2683	89.37	37688	2679	89.24
PGS-120	3002	2689	89.57	179026	2683	89.37
PGS-121	3002	2680	89.27	27880	2677	89.17
PGS-122	3002	2701	89.97	38361	2694	89.74
PGS-123	3002	2669	88.91	148966	2650	88.27
PGS-124	3002	2686	89.47	56610	2683	89.37
PGS-125	3002	2686	89.47	27880	2679	89.24
PGS-126	3002	2699	89.91	38361	2692	89.67
PGS-127	3002	2690	89.61	37811	2684	89.41
PGS-128	3002	2690	89.61	38413	2686	89.47
PGS-129	3002	2691	89.64	38413	2687	89.51
PGS-130	3002	2689	89.57	27880	2682	89.34
PGS-131	3002	2692	89.67	37046	2684	89.41
PGS-132	3002	2685	89.44	35052	2679	89.24
PGS-133	3002	2683	89.37	37688	2675	89.11

## Sheet: Table S10_SNP Matrix
Table S10: SNP Matrix by pathogenwatch (A) and CSI Phylogeny (B)
Isolate (A)	PGS-100_Vellore_2012	PGS-101_Vellore_2012	PGS-102_Vellore_2012	PGS-103_Vellore_2012	PGS-104_New-Delhi_2016	PGS-105_New-Delhi_2013	PGS-106_New-Delhi_2016	PGS-107_New-Delhi_2013	PGS-108_New-Delhi_2017	PGS-109_New-Delhi_2015	PGS-10_Shimla_2010	PGS-110_New-Delhi_2015	PGS-111_New-Delhi_2017	PGS-112_New-Delhi_2016	PGS-113_New-Delhi_2016	PGS-114_New-Delhi_2016	PGS-115_New-Delhi_2016	PGS-116_New-Delhi_2016	PGS-117_New-Delhi_2016	PGS-118_New-Delhi_2016	PGS-119_New-Delhi_2017	PGS-11_Chennai_2010	PGS-120_New-Delhi_2016	PGS-121_New-Delhi_2017	PGS-122_New-Delhi_2017	PGS-123_New-Delhi_2017	PGS-124_New-Delhi_2017	PGS-125_New-Delhi_2016	PGS-126_New-Delhi_2016	PGS-127_New-Delhi_2005	PGS-128_New-Delhi_2008	PGS-129_New-Delhi_2008	PGS-12_Chennai_2010	PGS-130_New-Delhi_2005	PGS-131_New-Delhi_2006	PGS-132_New-Delhi_2006	PGS-133_New-Delhi_2008	PGS-13_Orissa_2011	PGS-14_Orissa_2010	PGS-15_Orissa_2010	PGS-16_Chennai_2010	PGS-17_Chennai_2010	PGS-18_Shimla_2010	PGS-19_Shimla_2010	PGS-1_New-Delhi_1994	PGS-20_Chennai_2010	PGS-21_New-Delhi_2000	PGS-22_New-Delhi_2009	PGS-23_New-Delhi_2009
PGS-100_Vellore_2012	0	30	39	30	252	25	302	253	5	4	32	29	304	25	9	25	8	7	41	38	33	26	261	34	299	245	29	32	300	32	5	5	34	28	11	33	38	279	33	33	29	26	39	29	301	29	29	236	34
PGS-101_Vellore_2012	30	0	21	12	234	7	284	235	29	28	14	12	286	7	33	7	32	31	23	20	15	8	243	16	281	227	11	14	282	14	27	27	16	10	29	17	20	261	15	15	11	8	21	11	283	11	13	218	16
PGS-102_Vellore_2012	39	21	0	21	239	16	289	240	38	37	19	21	287	16	42	16	41	40	14	3	16	17	248	21	286	230	20	19	287	13	36	36	17	15	38	26	21	264	20	20	16	17	24	20	286	20	22	219	21
PGS-103_Vellore_2012	30	12	21	0	234	7	284	235	29	28	14	12	287	7	33	7	32	31	23	20	15	8	243	16	281	227	11	14	282	14	27	27	16	10	29	17	20	262	15	15	11	8	21	7	283	11	13	218	16
PGS-104_New-Delhi_2016	252	234	239	234	0	229	272	3	251	250	235	234	272	229	255	229	254	253	241	238	233	230	11	238	269	89	233	236	270	232	249	249	234	232	251	239	238	249	237	237	233	230	239	233	271	233	235	74	238
PGS-105_New-Delhi_2013	25	7	16	7	229	0	279	230	24	23	9	7	281	0	28	0	27	26	18	15	10	3	238	11	276	222	6	9	277	9	22	22	11	5	24	12	15	256	10	10	6	3	16	6	277	6	8	213	11
PGS-106_New-Delhi_2016	302	284	289	284	272	279	0	273	301	300	285	285	194	279	305	279	304	303	291	288	283	279	281	288	3	265	283	286	4	282	299	299	284	282	301	289	288	241	287	287	283	280	288	283	193	283	285	255	288
PGS-107_New-Delhi_2013	253	235	240	235	3	230	273	0	252	251	236	235	273	230	256	230	255	254	242	239	234	231	10	239	270	90	234	237	271	233	250	250	235	233	252	240	239	250	238	238	234	231	240	234	272	234	236	75	239
PGS-108_New-Delhi_2017	5	29	38	29	251	24	301	252	0	3	31	29	303	24	8	24	7	6	40	37	32	25	260	33	298	244	28	31	299	31	4	4	33	27	10	32	37	278	32	32	28	25	38	28	300	28	28	235	33
PGS-109_New-Delhi_2015	4	28	37	28	250	23	300	251	3	0	30	28	302	23	7	23	6	5	39	36	31	24	259	32	297	243	27	30	298	30	3	3	32	26	9	31	36	277	31	31	27	24	37	27	299	27	27	234	32
PGS-10_Shimla_2010	32	14	19	14	235	9	285	236	31	30	0	14	283	9	35	9	34	33	23	18	13	10	244	14	282	226	13	12	283	12	29	29	14	8	31	19	18	260	13	13	9	10	23	13	281	13	15	215	14
PGS-110_New-Delhi_2015	29	12	21	12	234	7	285	235	29	28	14	0	287	7	33	7	32	31	23	20	15	8	243	16	282	227	11	14	283	14	27	27	16	10	29	17	20	262	15	15	11	8	21	11	283	11	13	218	16
PGS-111_New-Delhi_2017	304	286	287	287	272	281	194	273	303	302	283	287	0	281	307	281	306	305	291	286	281	282	281	286	191	265	285	284	192	280	301	301	282	280	303	291	286	243	285	285	281	282	291	285	55	285	287	254	286
PGS-112_New-Delhi_2016	25	7	16	7	229	0	279	230	24	23	9	7	281	0	28	0	27	26	18	15	10	3	238	11	276	222	6	9	277	9	22	22	11	5	24	12	15	256	10	10	6	3	16	6	277	6	8	213	11
PGS-113_New-Delhi_2016	9	33	42	33	255	28	305	256	8	7	35	33	307	28	0	28	1	10	44	41	36	29	264	37	302	248	32	35	303	35	8	8	37	31	14	36	41	282	36	36	32	29	42	32	304	32	32	239	37
PGS-114_New-Delhi_2016	25	7	16	7	229	0	279	230	24	23	9	7	281	0	28	0	27	26	18	15	10	3	238	11	276	222	6	9	277	9	22	22	11	5	24	12	15	256	10	10	6	3	16	6	277	6	8	213	11
PGS-115_New-Delhi_2016	8	32	41	32	254	27	304	255	7	6	34	32	306	27	1	27	0	9	43	40	35	28	263	36	301	247	31	34	302	34	7	7	36	30	13	35	40	281	35	35	31	28	41	31	303	31	31	238	36
PGS-116_New-Delhi_2016	7	31	40	31	253	26	303	254	6	5	33	31	305	26	10	26	9	0	42	39	34	27	262	35	300	246	30	33	301	33	6	6	35	29	12	34	39	280	34	34	30	27	40	30	302	30	30	237	35
PGS-117_New-Delhi_2016	41	23	14	23	241	18	291	242	40	39	23	23	291	18	44	18	43	42	0	13	20	19	250	25	288	232	22	23	289	17	38	38	21	19	40	28	25	266	24	24	20	19	26	22	288	22	24	223	25
PGS-118_New-Delhi_2016	38	20	3	20	238	15	288	239	37	36	18	20	286	15	41	15	40	39	13	0	15	16	247	20	285	229	19	18	286	12	35	35	16	14	37	25	20	263	19	19	15	16	23	19	285	19	21	218	20
PGS-119_New-Delhi_2017	33	15	16	15	233	10	283	234	32	31	13	15	281	10	36	10	35	34	20	15	0	11	242	15	280	224	14	13	281	9	30	30	5	9	32	20	9	258	14	14	10	11	20	14	280	14	16	213	15
PGS-11_Chennai_2010	26	8	17	8	230	3	279	231	25	24	10	8	282	3	29	3	28	27	19	16	11	0	239	12	276	223	7	10	277	10	23	23	12	6	25	13	16	257	11	11	7	4	17	7	278	7	9	214	12
PGS-120_New-Delhi_2016	261	243	248	243	11	238	281	10	260	259	244	243	281	238	264	238	263	262	250	247	242	239	0	247	278	98	242	245	279	241	258	258	243	241	260	248	247	258	246	246	242	239	248	242	280	242	244	83	247
PGS-121_New-Delhi_2017	34	16	21	16	238	11	288	239	33	32	14	16	286	11	37	11	36	35	25	20	15	12	247	0	285	229	15	14	286	14	31	31	16	10	33	21	20	263	15	15	11	12	25	15	284	15	17	218	16
PGS-122_New-Delhi_2017	299	281	286	281	269	276	3	270	298	297	282	282	191	276	302	276	301	300	288	285	280	276	278	285	0	262	280	283	1	279	296	296	281	279	298	286	285	238	284	284	280	277	285	280	190	280	282	252	285
PGS-123_New-Delhi_2017	245	227	230	227	89	222	265	90	244	243	226	227	265	222	248	222	247	246	232	229	224	223	98	229	262	0	226	227	263	223	242	242	225	223	244	232	229	240	228	228	224	223	232	226	262	226	228	91	229
PGS-124_New-Delhi_2017	29	11	20	11	233	6	283	234	28	27	13	11	285	6	32	6	31	30	22	19	14	7	242	15	280	226	0	13	281	13	26	26	15	9	28	16	19	260	14	14	10	7	20	10	281	10	12	217	15
PGS-125_New-Delhi_2016	32	14	19	14	236	9	286	237	31	30	12	14	284	9	35	9	34	33	23	18	13	10	245	14	283	227	13	0	284	12	29	27	14	8	31	19	18	261	13	13	9	10	23	13	282	13	13	214	14
PGS-126_New-Delhi_2016	300	282	287	282	270	277	4	271	299	298	283	283	192	277	303	277	302	301	289	286	281	277	279	286	1	263	281	284	0	280	297	297	282	280	299	287	286	239	285	285	281	278	286	281	190	281	283	253	286
PGS-127_New-Delhi_2005	32	14	13	14	232	9	282	233	31	30	12	14	280	9	35	9	34	33	17	12	9	10	241	14	279	223	13	12	280	0	29	29	10	8	31	19	14	258	13	13	9	10	17	13	280	13	15	212	14
PGS-128_New-Delhi_2008	5	27	36	27	249	22	299	250	4	3	29	27	301	22	8	22	7	6	38	35	30	23	258	31	296	242	26	29	297	29	0	2	31	25	8	30	35	276	30	30	26	23	36	26	298	26	26	233	31
PGS-129_New-Delhi_2008	5	27	36	27	249	22	299	250	4	3	29	27	301	22	8	22	7	6	38	35	30	23	258	31	296	242	26	27	297	29	2	0	31	25	8	30	35	276	30	30	26	23	36	26	297	26	24	231	31
PGS-12_Chennai_2010	34	16	17	16	234	11	284	235	33	32	14	16	282	11	37	11	36	35	21	16	5	12	243	16	281	225	15	14	282	10	31	31	0	10	33	21	10	259	15	15	11	12	21	15	281	15	17	214	16
PGS-130_New-Delhi_2005	28	10	15	10	232	5	282	233	27	26	8	10	280	5	31	5	30	29	19	14	9	6	241	10	279	223	9	8	280	8	25	25	10	0	27	15	14	257	9	9	5	6	19	9	278	9	11	212	10
PGS-131_New-Delhi_2006	11	29	38	29	251	24	301	252	10	9	31	29	303	24	14	24	13	12	40	37	32	25	260	33	298	244	28	31	299	31	8	8	33	27	0	32	37	278	32	32	28	25	38	28	300	28	28	235	33
PGS-132_New-Delhi_2006	33	17	26	17	239	12	289	240	32	31	19	17	291	12	36	12	35	34	28	25	20	13	248	21	286	232	16	19	287	19	30	30	21	15	32	0	25	266	20	20	16	13	26	16	288	16	10	223	21
PGS-133_New-Delhi_2008	38	20	21	20	238	15	288	239	37	36	18	20	286	15	41	15	40	39	25	20	9	16	247	20	285	229	19	18	286	14	35	35	10	14	37	25	0	263	19	19	15	16	25	19	285	19	21	218	20
PGS-13_Orissa_2011	279	261	264	262	249	256	241	250	278	277	260	262	243	256	282	256	281	280	266	263	258	257	258	263	238	240	260	261	239	258	276	276	259	257	278	266	263	0	262	262	258	257	266	260	240	260	262	231	263
PGS-14_Orissa_2010	33	15	20	15	237	10	287	238	32	31	13	15	285	10	36	10	35	34	24	19	14	11	246	15	284	228	14	13	285	13	30	30	15	9	32	20	19	262	0	0	10	11	24	14	283	14	16	217	13
PGS-15_Orissa_2010	33	15	20	15	237	10	287	238	32	31	13	15	285	10	36	10	35	34	24	19	14	11	246	15	284	228	14	13	285	13	30	30	15	9	32	20	19	262	0	0	10	11	24	14	283	14	16	217	13
PGS-16_Chennai_2010	29	11	16	11	233	6	283	234	28	27	9	11	281	6	32	6	31	30	20	15	10	7	242	11	280	224	10	9	281	9	26	26	11	5	28	16	15	258	10	10	0	7	20	10	279	10	12	213	11
PGS-17_Chennai_2010	26	8	17	8	230	3	280	231	25	24	10	8	282	3	29	3	28	27	19	16	11	4	239	12	277	223	7	10	278	10	23	23	12	6	25	13	16	257	11	11	7	0	17	7	278	7	9	214	12
PGS-18_Shimla_2010	39	21	24	21	239	16	288	240	38	37	23	21	291	16	42	16	41	40	26	23	20	17	248	25	285	232	20	23	286	17	36	36	21	19	38	26	25	266	24	24	20	17	0	20	288	20	22	223	25
PGS-19_Shimla_2010	29	11	20	7	233	6	283	234	28	27	13	11	285	6	32	6	31	30	22	19	14	7	242	15	280	226	10	13	281	13	26	26	15	9	28	16	19	260	14	14	10	7	20	0	281	10	12	217	15
PGS-1_New-Delhi_1994	301	283	286	283	271	277	193	272	300	299	281	283	55	277	304	277	303	302	288	285	280	278	280	284	190	262	281	282	190	280	298	297	281	278	300	288	285	240	283	283	279	278	288	281	0	281	284	253	284
PGS-20_Chennai_2010	29	11	20	11	233	6	283	234	28	27	13	11	285	6	32	6	31	30	22	19	14	7	242	15	280	226	10	13	281	13	26	26	15	9	28	16	19	260	14	14	10	7	20	10	281	0	12	217	15
PGS-21_New-Delhi_2000	29	13	22	13	235	8	285	236	28	27	15	13	287	8	32	8	31	30	24	21	16	9	244	17	282	228	12	13	283	15	26	24	17	11	28	10	21	262	16	16	12	9	22	12	284	12	0	217	17
PGS-22_New-Delhi_2009	236	218	219	218	74	213	255	75	235	234	215	218	254	213	239	213	238	237	223	218	213	214	83	218	252	91	217	214	253	212	233	231	214	212	235	223	218	231	217	217	213	214	223	217	253	217	217	0	218
PGS-23_New-Delhi_2009	34	16	21	16	238	11	288	239	33	32	14	16	286	11	37	11	36	35	25	20	15	12	247	16	285	229	15	14	286	14	31	31	16	10	33	21	20	263	13	13	11	12	25	15	284	15	17	218	0
PGS-24_New-Delhi_2010	36	18	17	18	236	13	286	237	35	34	16	18	284	13	39	13	38	37	21	16	13	14	245	18	283	227	17	14	284	10	33	31	14	12	35	23	18	261	17	17	13	14	21	17	283	17	17	214	18
PGS-25_New-Delhi_2005	32	14	13	14	232	9	282	233	31	30	12	14	280	9	35	9	34	33	17	12	9	10	241	14	279	223	13	12	280	0	29	29	10	8	31	19	14	258	13	13	9	10	17	13	280	13	15	212	14
PGS-26_New-Delhi_2008	35	17	22	17	239	12	289	240	34	33	15	17	287	12	38	12	37	36	26	21	16	13	248	17	286	230	16	15	287	15	32	32	17	11	34	22	21	264	14	14	12	13	26	16	285	16	18	219	3
PGS-28_New-Delhi_2015	237	219	224	219	67	214	259	67	236	235	220	219	259	214	240	214	239	238	226	223	218	215	75	223	256	76	218	221	257	217	234	234	219	217	236	224	223	236	222	222	218	215	224	218	255	218	220	61	223
PGS-27_New-Delhi_2008	37	19	10	19	237	14	287	238	36	35	19	19	287	14	40	14	39	38	6	9	16	15	246	21	284	228	18	19	285	13	34	34	17	15	36	24	21	262	20	20	16	15	22	18	284	18	20	219	21
PGS-29_New-Delhi_2006	17	35	44	35	257	30	307	258	16	15	37	35	307	30	20	30	19	18	46	43	38	31	266	39	304	250	34	37	305	37	14	14	39	33	8	38	43	284	38	38	34	31	44	34	306	34	34	241	39
PGS-2_Orissa_2010	36	18	19	18	236	13	286	237	35	34	16	18	283	13	39	13	38	37	23	18	13	14	245	18	283	227	17	14	284	12	33	31	14	12	35	23	18	261	17	17	13	14	23	17	282	17	17	214	18
PGS-30_New-Delhi_2009	20	28	37	28	250	23	300	251	19	18	30	28	302	23	23	23	22	21	39	36	31	24	259	32	297	243	27	28	298	30	17	15	32	26	19	31	36	277	31	31	27	24	37	27	299	27	25	232	32
PGS-31_New-Delhi_2008	32	16	25	16	238	11	288	239	31	30	18	16	290	11	35	11	34	33	27	24	19	12	247	20	285	231	15	18	286	18	29	29	20	14	31	5	24	265	19	19	15	12	25	15	287	15	9	222	20
PGS-32_New-Delhi_2014	6	28	37	28	250	23	300	251	5	4	30	28	302	23	9	23	8	7	39	36	31	24	259	32	297	243	27	30	298	30	3	3	32	26	9	31	36	278	31	31	27	24	37	27	300	27	27	234	32
PGS-33_Vellore_2010	33	15	24	15	237	10	287	238	32	31	17	15	289	10	36	10	35	34	26	23	18	11	246	19	284	230	14	17	285	17	30	30	19	13	32	20	23	264	18	18	14	11	24	14	285	14	16	221	19
PGS-34_Vellore_2010	27	9	18	9	231	2	281	232	26	25	11	9	283	2	30	2	29	28	20	17	12	5	240	13	278	224	8	11	279	11	24	24	13	7	26	14	17	258	12	12	8	5	18	8	279	8	10	215	13
PGS-35_Vellore_2010	32	14	19	14	236	9	286	237	31	30	12	14	284	9	35	9	34	33	23	18	13	10	245	14	283	227	13	12	284	12	29	29	14	8	31	19	18	261	11	11	9	10	23	13	282	13	15	216	12
PGS-36_Vellore_2010	36	18	17	18	236	13	286	237	35	34	16	18	284	13	39	13	38	37	21	16	13	14	245	18	283	227	17	14	284	10	33	31	14	12	35	23	18	261	17	17	13	14	21	17	283	17	17	214	18
PGS-37_Vellore_2011	32	14	19	14	235	9	285	236	31	30	12	14	284	9	35	9	34	33	23	18	13	10	244	14	282	226	13	12	283	12	29	29	14	8	31	19	18	261	13	13	9	10	23	13	282	13	15	215	14
PGS-38_Vellore_2010	33	15	20	15	237	10	287	238	32	31	13	15	285	10	36	10	35	34	24	19	14	11	246	15	284	228	14	13	285	13	30	30	15	9	32	20	19	262	0	0	10	11	24	14	283	14	16	217	13
PGS-39_Vellore_2012	38	20	23	20	238	15	288	239	37	36	20	20	288	15	41	15	40	39	23	22	17	16	247	22	285	229	19	20	286	16	35	35	18	16	37	25	22	263	21	21	17	16	25	19	285	19	21	220	22
PGS-3_New-Delhi_1999	33	15	20	15	237	10	287	238	32	31	13	15	285	10	36	10	35	34	24	19	14	11	246	15	284	228	14	13	285	13	30	30	15	9	32	20	19	262	0	0	10	11	24	14	283	14	16	217	13
PGS-40_Vellore_2011	26	8	17	8	230	3	280	231	25	24	10	8	282	3	29	3	28	27	19	16	11	4	239	12	277	223	7	10	278	10	23	23	12	6	25	13	16	257	11	11	7	0	17	7	278	7	9	214	12
PGS-41_New-Delhi_2016	26	8	17	8	230	1	280	231	25	24	10	8	282	1	29	1	28	27	19	16	11	4	239	12	277	223	7	10	278	10	23	23	12	6	25	13	16	257	11	11	7	4	17	7	278	7	9	214	12
PGS-42_Vellore_2012	31	13	18	13	235	8	285	236	30	29	11	13	283	8	34	8	33	32	22	17	12	9	244	13	282	226	12	11	283	11	28	28	13	7	30	18	17	260	12	12	8	9	22	12	281	12	14	215	13
PGS-43_Vellore_2012	31	13	18	13	235	8	285	236	30	29	11	13	283	8	34	8	33	32	22	17	12	9	244	13	282	226	12	11	283	11	28	28	13	7	30	18	17	260	12	12	8	9	22	12	281	12	14	215	13
PGS-44_New-Delhi_2014	36	20	27	20	242	15	292	243	35	34	19	20	292	15	39	15	38	37	29	26	21	16	251	22	289	233	19	20	290	20	33	33	22	16	35	25	26	267	21	21	17	16	29	19	288	19	21	224	22
PGS-45_Vellore_2012	34	16	17	16	233	11	283	234	33	32	14	16	281	11	37	11	36	35	21	16	11	12	242	16	280	224	15	14	281	10	31	31	12	10	33	21	16	258	15	15	11	12	21	15	280	15	17	213	16
PGS-46_New-Delhi_2014	238	220	221	220	76	215	257	77	237	236	217	220	256	215	241	215	240	239	225	220	215	216	85	220	254	93	219	218	255	214	235	235	216	214	237	225	220	233	219	219	215	216	225	219	255	219	221	6	220
PGS-47_New-Delhi_2010	258	240	245	240	8	235	278	9	257	256	241	240	278	235	261	235	260	259	247	244	239	236	9	244	275	95	239	242	276	238	255	255	240	238	257	245	244	255	243	243	239	236	245	239	277	239	241	80	244
PGS-48_Vellore_2012	31	13	18	13	235	8	285	236	30	29	11	13	283	8	34	8	33	32	22	17	12	9	244	13	282	226	12	11	283	11	28	28	13	7	30	18	17	260	12	12	8	9	22	12	281	12	14	215	13
PGS-49_Vellore_2012	36	18	19	18	236	13	286	237	35	34	16	18	284	13	39	13	38	37	23	18	7	14	245	18	283	227	17	16	284	12	33	33	8	12	35	23	6	261	17	17	13	14	23	17	283	17	19	216	18
PGS-4_New-Delhi_1999	36	18	19	18	236	13	286	237	35	34	16	18	283	13	39	13	38	37	23	18	13	14	245	18	283	227	17	14	284	12	33	31	14	12	35	23	18	261	17	17	13	14	23	17	282	17	17	214	18
PGS-50_Vellore_2010	285	267	270	267	256	262	248	257	284	283	267	268	250	262	288	262	287	286	272	269	264	263	265	269	245	246	266	267	246	263	282	282	265	263	284	272	269	103	268	268	264	263	272	266	247	266	268	237	269
PGS-51_Vellore_2012	31	13	18	13	235	8	285	236	30	29	11	13	283	8	34	8	33	32	22	17	12	9	244	13	282	226	12	11	283	11	28	28	13	7	30	18	17	261	12	12	8	9	22	12	282	12	14	215	13
PGS-52_Vellore_2012	8	30	39	30	252	25	302	253	7	6	32	30	304	25	11	25	10	9	41	38	33	26	261	34	299	245	29	32	300	32	5	5	34	28	11	33	38	279	33	33	29	26	39	29	301	29	29	236	34
PGS-53_New-Delhi_2006	38	20	23	20	237	15	287	238	37	36	22	20	289	15	41	15	40	39	25	22	19	16	246	24	284	230	19	22	285	16	35	35	20	18	37	25	24	264	23	23	19	16	23	19	286	19	21	221	24
PGS-54_wardha_2011	40	22	27	22	244	17	294	245	39	38	19	22	292	17	43	17	42	41	31	26	21	18	253	22	291	235	21	20	292	20	37	37	22	16	39	27	26	269	19	19	17	18	31	21	290	21	23	224	8
PGS-55_Shimla_2010	36	18	23	18	236	13	286	237	35	34	20	18	288	13	39	13	38	37	25	22	17	14	245	22	283	229	17	20	284	16	33	33	18	16	35	23	22	263	21	21	17	14	23	17	285	17	19	220	22
PGS-56_Shimla_2010	245	227	232	227	73	222	264	74	244	243	228	227	267	222	248	222	247	246	234	231	226	223	82	231	261	82	226	229	262	225	242	242	227	225	244	232	231	242	230	230	226	223	232	226	263	226	228	67	231
PGS-57_wardha_2011	30	12	21	12	234	7	284	235	29	28	14	12	286	7	33	7	32	31	23	20	15	8	243	16	281	227	11	14	282	14	27	27	16	10	29	17	20	261	15	15	11	8	21	11	282	11	13	218	16
PGS-58_Vellore_2010	234	216	219	216	62	211	253	63	233	232	215	216	254	211	237	211	236	235	221	218	213	212	71	218	250	69	215	216	251	212	231	231	214	212	233	221	218	229	217	217	213	212	221	215	251	215	217	40	218
PGS-59_Vellore_2012	32	14	23	14	236	9	286	237	31	30	16	14	288	9	35	9	34	33	25	22	17	10	245	18	283	229	13	16	284	16	29	29	18	12	31	19	22	263	17	17	13	10	23	13	284	13	15	220	18
PGS-5_New-Delhi_1999	28	10	15	10	229	5	279	230	27	26	12	10	281	5	31	5	30	29	17	14	9	6	238	14	276	221	9	12	277	8	25	25	10	8	27	15	13	256	13	13	9	6	15	9	278	9	11	212	14
PGS-61_Vellore_2012	35	17	22	17	239	12	289	240	34	33	15	17	287	12	38	12	37	36	26	21	16	13	248	17	286	230	16	15	287	15	32	32	17	11	34	22	21	264	14	14	12	13	26	16	285	16	18	219	15
PGS-60_Vellore_2010	32	14	23	14	236	9	286	237	31	30	16	14	288	9	35	9	34	33	25	22	17	10	245	18	283	229	13	14	284	16	29	27	18	12	31	19	22	263	17	17	13	10	23	13	284	13	13	218	18
PGS-62_Vellore_2010	34	16	17	16	234	11	284	235	33	32	14	16	282	11	37	11	36	35	21	16	11	12	243	16	281	225	15	14	282	10	31	31	12	10	33	21	16	259	15	15	11	12	21	15	281	15	17	214	16
PGS-63_New-Delhi_2010	201	181	188	183	198	178	248	199	200	199	184	182	250	178	204	178	203	202	189	187	182	179	207	187	245	191	182	185	246	181	198	198	183	181	200	188	187	225	186	186	182	179	188	182	247	182	184	182	187
PGS-64_New-Delhi_2009	37	20	25	20	242	15	293	243	37	36	18	20	291	15	41	15	40	39	29	24	19	16	252	20	290	233	19	18	291	18	35	35	20	14	37	25	24	268	19	19	15	16	29	19	289	19	21	222	20
PGS-65_New-Delhi_2000	34	16	17	16	234	11	283	235	33	32	14	16	282	11	37	11	36	35	21	16	5	12	243	16	280	225	15	14	281	10	31	31	6	10	33	21	10	259	15	15	11	12	21	15	280	15	17	213	16
PGS-66_New-Delhi_2014	328	309	315	311	296	305	195	297	327	326	311	311	183	305	331	305	330	329	317	314	309	305	305	314	192	289	309	312	193	308	325	325	310	308	327	315	313	267	313	313	309	306	315	309	181	309	311	279	314
PGS-67_Vellore_2010	32	14	19	14	236	9	286	237	31	30	12	14	284	9	35	9	34	33	23	18	13	10	245	14	283	227	13	12	284	12	29	29	14	8	31	19	18	261	11	11	9	10	23	13	282	13	15	216	12
PGS-68_New-Delhi_2010	35	17	22	17	237	12	287	238	34	33	15	17	285	12	38	12	37	36	26	21	16	13	246	17	284	228	16	15	285	15	32	32	17	11	34	22	21	262	16	16	12	13	26	16	283	16	18	217	17
PGS-69_New-Delhi_2010	41	23	6	23	241	18	291	242	40	39	21	23	289	18	44	18	43	42	16	5	18	19	250	23	288	232	22	21	289	15	38	38	19	17	40	28	23	266	22	22	18	19	26	22	288	22	24	221	23
PGS-6_New-Delhi_1999	35	17	18	17	235	12	285	236	34	33	17	17	285	12	38	12	37	36	20	17	14	13	244	19	282	226	16	15	283	11	32	30	15	13	34	22	19	260	18	18	14	13	20	16	282	16	16	215	19
PGS-70_New-Delhi_2011	34	16	19	16	234	11	284	235	33	32	18	16	286	11	37	11	36	35	21	18	15	12	243	20	281	227	15	18	282	12	31	31	16	14	33	21	20	261	19	19	15	12	19	15	283	15	17	218	20
PGS-71_Vellore_2010	32	14	19	14	236	9	286	237	31	30	12	14	284	9	35	9	34	33	23	18	13	10	245	14	283	227	13	12	284	12	29	29	14	8	31	19	18	261	11	11	9	10	23	13	282	13	15	216	12
PGS-72_Vellore_2012	253	235	240	235	81	230	273	82	252	251	236	235	275	230	256	230	255	254	242	239	234	231	90	239	270	90	234	237	271	233	250	250	235	233	252	240	239	250	238	238	234	231	240	234	271	234	236	75	239
PGS-73_Vellore_2012	277	259	264	259	247	254	239	248	276	275	260	260	242	254	280	254	279	278	266	263	258	255	256	263	236	240	258	261	237	257	274	274	259	257	276	264	263	103	262	262	258	255	264	258	239	258	260	231	263
PGS-74_New-Delhi_2016	25	7	16	7	229	0	279	230	24	23	9	7	281	0	28	0	27	26	18	15	10	3	238	11	276	222	6	9	277	9	22	22	11	5	24	12	15	256	10	10	6	3	16	6	277	6	8	213	11
PGS-75_New-Delhi_2016	7	31	40	31	253	26	303	254	6	5	33	31	305	26	10	26	9	0	42	39	34	27	262	35	300	246	30	33	301	33	6	6	35	29	12	34	39	280	34	34	30	27	40	30	302	30	30	237	35
PGS-76_New-Delhi_2008	32	14	19	14	232	9	282	233	31	30	16	14	284	9	35	9	34	33	21	18	13	10	241	18	279	225	13	16	280	12	29	29	14	12	31	19	18	259	17	17	13	10	19	13	281	13	15	216	18
PGS-77_New-Delhi_2016	19	37	46	37	259	32	309	260	18	17	39	37	311	32	22	32	21	20	48	45	40	33	268	41	306	252	36	39	307	39	16	16	41	35	18	40	45	286	40	40	36	33	46	36	308	36	36	243	41
PGS-78_New-Delhi_2016	36	18	19	18	236	13	285	237	35	34	16	18	284	13	39	13	38	37	23	18	7	14	245	18	282	227	17	16	283	12	33	33	8	12	35	23	12	261	17	17	13	14	23	17	283	17	19	216	18
PGS-79_New-Delhi_2016	258	240	245	240	8	235	278	8	257	256	241	240	278	235	261	235	260	259	247	244	239	236	8	244	275	95	239	242	276	238	255	255	240	238	257	245	244	255	243	243	239	236	245	239	277	239	241	80	244
PGS-7_New-Delhi_1999	32	14	19	14	232	9	282	233	31	30	16	14	284	9	35	9	34	33	21	18	13	10	241	18	279	225	13	16	280	12	29	29	14	12	31	19	18	259	17	17	13	10	19	13	281	13	15	216	18
PGS-80_New-Delhi_2016	8	32	41	32	254	27	304	255	7	6	34	32	306	27	1	27	0	9	43	40	35	28	263	36	301	247	31	34	302	34	7	7	36	30	13	35	40	281	35	35	31	28	41	31	303	31	31	238	36
PGS-81_New-Delhi_2016	8	30	39	30	252	25	302	253	7	6	32	30	304	25	11	25	10	9	41	38	33	26	261	34	299	245	29	32	300	32	5	5	34	28	11	33	38	279	33	33	29	26	39	29	301	29	29	236	34
PGS-82_New-Delhi_2016	37	19	20	19	237	14	287	238	36	35	17	19	285	14	40	14	39	38	24	19	8	15	246	19	284	228	18	17	285	13	34	34	9	13	36	24	13	263	18	18	14	15	24	18	285	18	20	217	19
PGS-83_New-Delhi_2015	39	21	24	21	239	16	289	240	38	37	21	21	289	16	42	16	41	40	26	23	18	17	248	23	286	230	20	21	287	17	36	36	19	17	38	26	23	264	22	22	18	17	26	20	286	20	22	221	23
PGS-84_New-Delhi_2016	25	7	16	7	229	0	279	230	24	23	9	7	281	0	28	0	27	26	18	15	10	3	238	11	276	222	6	9	277	9	22	22	11	5	24	12	15	256	10	10	6	3	16	6	277	6	8	213	11
PGS-85_New-Delhi_2015	44	26	9	26	244	21	294	245	43	42	24	25	292	21	47	21	46	45	19	8	21	22	253	26	291	235	25	24	292	18	41	41	22	20	43	31	26	269	25	25	21	22	29	25	291	25	27	224	26
PGS-86_New-Delhi_2015	47	29	32	29	246	24	297	247	46	45	31	28	299	24	50	24	49	48	34	31	28	25	255	33	294	239	28	31	295	25	44	44	29	27	46	34	33	273	32	32	28	25	32	28	296	28	30	230	33
PGS-87_New-Delhi_2014	41	23	24	23	241	18	291	242	40	39	21	23	289	18	44	18	43	42	28	23	12	19	250	23	288	232	22	21	289	17	38	38	13	17	40	28	17	266	22	22	18	19	28	22	288	22	24	221	23
PGS-88_New-Delhi_2015	304	286	291	286	274	281	8	275	303	302	287	287	196	281	307	281	306	305	293	290	285	281	283	290	5	267	285	288	6	284	301	301	286	284	303	291	290	243	289	289	285	282	290	285	195	285	287	257	290
PGS-89_New-Delhi_2015	250	232	237	232	6	227	269	6	249	248	233	232	272	227	253	227	252	251	239	236	231	228	14	236	266	87	231	234	267	230	247	247	232	230	249	237	236	247	235	235	231	228	237	231	269	231	233	72	236
PGS-8_New-Delhi_2009	37	19	22	19	237	14	287	238	36	35	21	19	290	14	40	14	39	38	24	21	18	15	246	23	284	230	18	19	285	15	34	32	19	17	36	24	23	265	22	22	18	15	22	18	287	18	18	219	23
PGS-90_New-Delhi_2015	5	29	38	29	251	24	301	252	4	3	31	29	303	24	8	24	7	6	40	37	32	25	260	33	298	244	28	31	299	31	4	4	33	27	10	32	37	278	32	32	28	25	38	28	300	28	28	235	33
PGS-91_New-Delhi_2015	15	37	46	37	259	32	308	260	14	13	39	37	311	32	18	32	17	16	48	45	40	33	268	41	305	252	36	39	306	39	12	12	41	35	18	40	45	284	40	40	36	33	46	36	308	36	36	243	41
PGS-93_New-Delhi_2015	7	29	38	29	251	24	301	252	6	5	31	29	303	24	10	24	9	8	40	37	32	25	260	33	298	244	28	31	299	31	4	4	33	27	10	32	37	278	32	32	28	25	38	28	300	28	28	235	33
PGS-92_New-Delhi_2015	36	20	29	20	242	15	292	243	35	34	22	20	294	15	39	15	38	37	31	28	23	16	251	24	289	235	19	22	290	22	33	33	24	18	35	9	28	269	23	23	19	16	29	19	291	19	13	226	24
PGS-94_New-Delhi_2015	6	32	41	32	254	27	304	255	7	6	34	32	306	27	11	27	10	9	43	40	35	28	263	36	301	247	31	34	302	34	7	7	36	30	13	35	40	281	35	35	31	28	41	31	303	31	31	238	36
PGS-95_New-Delhi_2015	33	15	14	15	233	10	283	234	32	31	13	15	281	10	36	10	35	34	18	13	10	11	242	15	280	224	14	13	281	7	30	30	11	9	32	20	15	258	14	14	10	11	18	14	280	14	16	213	15
PGS-96_New-Delhi_2015	29	11	20	11	233	6	283	234	28	27	13	11	285	6	32	6	31	30	22	19	14	7	242	15	280	226	10	13	281	13	26	26	15	9	28	16	19	260	14	14	10	7	20	10	281	10	12	217	15
PGS-97_New-Delhi_2016	29	11	20	11	233	6	283	234	28	27	13	11	285	6	32	6	31	30	22	19	14	5	242	15	280	226	10	13	281	13	26	26	15	9	28	16	19	260	14	14	10	7	20	10	281	10	12	217	15
PGS-98_New-Delhi_2016	3	29	38	29	251	24	301	252	4	3	31	29	303	24	8	24	7	6	40	37	32	25	260	33	298	244	28	31	299	31	4	4	33	27	10	32	37	278	32	32	28	25	38	28	300	28	28	235	33
PGS-99_New-Delhi_2016	38	20	3	20	238	15	288	239	37	36	18	20	286	15	41	15	40	39	13	2	15	16	247	20	285	229	19	18	286	12	35	35	16	14	37	25	20	263	19	19	15	16	23	19	285	19	21	218	20
PGS-9_New-Delhi_2001	32	14	19	14	232	9	282	233	31	30	16	14	284	9	35	9	34	33	21	18	13	10	241	18	279	225	13	16	280	12	29	29	14	12	31	19	18	259	17	17	13	10	19	13	281	13	15	216	18
Islolate (B)	PGS-100_Vellore_2012/1-2228	PGS-101_Vellore_2012/1-2228	PGS-102_Vellore_2012/1-2228	PGS-103_Vellore_2012/1-2228	PGS-104_New-Delhi_2016/1-2228	PGS-105_New-Delhi_2013/1-2228	PGS-106_New-Delhi_2016/1-2228	PGS-107_New-Delhi_2013/1-2228	PGS-108_New-Delhi_2017/1-2228	PGS-109_New-Delhi_2015/1-2228	PGS-10_Shimla_2010/1-2228	PGS-110_New-Delhi_2015/1-2228	PGS-111_New-Delhi_2017/1-2228	PGS-112_New-Delhi_2016/1-2228	PGS-113_New-Delhi_2016/1-2228	PGS-114_New-Delhi_2016/1-2228	PGS-115_New-Delhi_2016/1-2228	PGS-116_New-Delhi_2016/1-2228	PGS-117_New-Delhi_2016/1-2228	PGS-118_New-Delhi_2016/1-2228	PGS-119_New-Delhi_2017/1-2228	PGS-11_Chennai_2010/1-2228	PGS-120_New-Delhi_2016/1-2228	PGS-121_New-Delhi_2017/1-2228	PGS-122_New-Delhi_2017/1-2228	PGS-123_New-Delhi_2017/1-2228	PGS-124_New-Delhi_2017/1-2228	PGS-125_New-Delhi_2016/1-2228	PGS-126_New-Delhi_2016/1-2228	PGS-127_New-Delhi_2005/1-2228	PGS-128_New-Delhi_2008/1-2228	PGS-129_New-Delhi_2008/1-2228	PGS-12_Chennai_2010/1-2228	PGS-130_New-Delhi_2005/1-2228	PGS-131_New-Delhi_2006/1-2228	PGS-132_New-Delhi_2006/1-2228	PGS-133_New-Delhi_2008/1-2228	PGS-13_Orissa_2011/1-2228	PGS-14_Orissa_2010/1-2228	PGS-15_Orissa_2010/1-2228	PGS-16_Chennai_2010/1-2228	PGS-17_Chennai_2010/1-2228	PGS-18_Shimla_2010/1-2228	PGS-19_Shimla_2010/1-2228	PGS-1_New-Delhi_1994/1-2228	PGS-20_Chennai_2010/1-2228	PGS-21_New-Delhi_2000/1-2228	PGS-22_New-Delhi_2009/1-2228	PGS-23_New-Delhi_2009/1-2228
PGS-100_Vellore_2012/1-2228	0	36	45	38	315	32	493	317	5	6	39	36	389	32	10	32	10	9	45	44	40	32	324	40	486	284	40	39	487	38	8	8	48	32	17	43	43	341	40	39	39	34	51	37	380	34	37	295	42
PGS-101_Vellore_2012/1-2228	36	0	23	16	287	10	471	295	33	34	17	14	367	10	38	10	38	37	23	22	18	10	302	18	464	262	18	17	465	16	32	32	26	10	37	23	21	319	18	17	17	12	29	15	358	12	17	273	20
PGS-102_Vellore_2012/1-2228	45	23	0	25	298	19	476	300	42	43	24	23	370	19	47	19	47	46	15	5	21	19	307	25	469	266	27	24	470	17	41	41	29	17	46	32	24	323	25	24	24	21	32	24	362	21	26	276	27
PGS-103_Vellore_2012/1-2228	38	16	25	0	295	12	471	297	35	36	19	16	367	12	40	12	40	39	25	24	20	12	304	20	464	264	20	19	465	18	34	34	28	12	39	25	23	321	20	19	19	14	31	11	358	14	19	275	22
PGS-104_New-Delhi_2016/1-2228	315	287	298	295	0	289	460	10	312	313	296	293	354	289	317	289	317	316	298	297	293	289	17	297	453	113	295	295	454	291	311	310	301	289	316	302	294	308	297	296	296	291	304	294	347	291	295	95	299
PGS-105_New-Delhi_2013/1-2228	32	10	19	12	289	0	467	291	29	30	13	10	363	0	34	0	34	33	19	18	14	6	298	14	460	258	14	13	461	12	28	28	22	6	33	19	17	315	14	13	13	8	25	11	354	8	13	269	16
PGS-106_New-Delhi_2016/1-2228	493	471	476	471	460	467	0	462	490	491	474	471	372	467	495	467	495	494	476	475	471	467	469	475	7	429	473	474	8	469	489	489	479	467	494	480	474	416	475	474	474	469	482	470	363	469	474	440	477
PGS-107_New-Delhi_2013/1-2228	317	295	300	297	10	291	462	0	314	315	298	295	356	291	319	291	319	318	300	299	295	291	19	299	455	115	297	297	456	293	313	312	303	291	318	304	296	310	299	298	298	293	306	296	349	293	297	97	301
PGS-108_New-Delhi_2017/1-2228	5	33	42	35	312	29	490	314	0	3	36	33	386	29	7	29	7	6	42	41	37	29	321	37	483	281	37	36	484	35	5	5	45	29	14	40	40	338	37	36	36	31	48	34	377	31	34	292	39
PGS-109_New-Delhi_2015/1-2228	6	34	43	36	313	30	491	315	3	0	37	34	387	30	8	30	8	7	43	42	38	30	322	38	484	282	38	37	485	36	6	6	46	30	15	41	41	339	38	37	37	32	49	35	378	32	35	293	40
PGS-10_Shimla_2010/1-2228	39	17	24	19	296	13	474	298	36	37	0	17	368	13	41	13	41	40	25	23	19	13	305	19	467	264	21	18	468	17	35	35	27	11	40	26	22	321	19	18	16	15	32	16	360	15	20	274	21
PGS-110_New-Delhi_2015/1-2228	36	14	23	16	293	10	471	295	33	34	17	0	367	10	38	10	38	37	23	22	18	10	302	18	464	262	18	17	465	16	32	32	26	10	37	23	21	319	18	17	17	12	29	15	358	12	17	273	20
PGS-111_New-Delhi_2017/1-2228	389	367	370	367	354	363	372	356	386	387	368	367	0	363	391	363	391	390	371	369	365	363	363	369	365	324	369	368	366	363	385	385	373	361	388	376	368	313	369	368	366	365	378	366	74	365	370	334	371
PGS-112_New-Delhi_2016/1-2228	32	10	19	12	289	0	467	291	29	30	13	10	363	0	34	0	34	33	19	18	14	6	298	14	460	258	14	13	461	12	28	28	22	6	33	19	17	315	14	13	13	8	25	11	354	8	13	269	16
PGS-113_New-Delhi_2016/1-2228	10	38	47	40	317	34	495	319	7	8	41	38	391	34	0	34	0	11	47	46	42	34	326	42	488	286	42	41	489	40	10	10	50	34	19	45	45	343	42	41	41	36	53	39	382	36	39	297	44
PGS-114_New-Delhi_2016/1-2228	32	10	19	12	289	0	467	291	29	30	13	10	363	0	34	0	34	33	19	18	14	6	298	14	460	258	14	13	461	12	28	28	22	6	33	19	17	315	14	13	13	8	25	11	354	8	13	269	16
PGS-115_New-Delhi_2016/1-2228	10	38	47	40	317	34	495	319	7	8	41	38	391	34	0	34	0	11	47	46	42	34	326	42	488	286	42	41	489	40	10	10	50	34	19	45	45	343	42	41	41	36	53	39	382	36	39	297	44
PGS-116_New-Delhi_2016/1-2228	9	37	46	39	316	33	494	318	6	7	40	37	390	33	11	33	11	0	46	45	41	33	325	41	487	285	41	40	488	39	9	9	49	33	18	44	44	342	41	40	40	35	52	38	381	35	38	296	43
PGS-117_New-Delhi_2016/1-2228	45	23	15	25	298	19	476	300	42	43	25	23	371	19	47	19	47	46	0	14	22	19	307	26	469	265	27	25	470	18	41	41	30	18	46	32	25	322	26	25	25	21	32	24	361	21	26	277	28
PGS-118_New-Delhi_2016/1-2228	44	22	5	24	297	18	475	299	41	42	23	22	369	18	46	18	46	45	14	0	20	18	306	24	468	265	26	23	469	16	40	40	28	16	45	31	23	322	24	23	23	20	31	23	361	20	25	275	26
PGS-119_New-Delhi_2017/1-2228	40	18	21	20	293	14	471	295	37	38	19	18	365	14	42	14	42	41	22	20	0	14	302	20	464	261	22	19	465	14	36	36	18	12	41	27	13	318	20	19	19	16	29	19	357	16	21	271	22
PGS-11_Chennai_2010/1-2228	32	10	19	12	289	6	467	291	29	30	13	10	363	6	34	6	34	33	19	18	14	0	298	14	460	258	14	13	461	12	28	28	22	6	33	19	17	315	14	13	13	8	25	11	354	8	13	269	16
PGS-120_New-Delhi_2016/1-2228	324	302	307	304	17	298	469	19	321	322	305	302	363	298	326	298	326	325	307	306	302	298	0	306	462	122	304	304	463	300	320	319	310	298	325	311	303	317	306	305	305	300	313	303	356	300	304	104	308
PGS-121_New-Delhi_2017/1-2228	40	18	25	20	297	14	475	299	37	38	19	18	369	14	42	14	42	41	26	24	20	14	306	0	468	265	22	19	469	18	36	36	28	12	41	27	23	322	20	19	19	16	33	19	361	16	21	275	22
PGS-122_New-Delhi_2017/1-2228	486	464	469	464	453	460	7	455	483	484	467	464	365	460	488	460	488	487	469	468	464	460	462	468	0	422	466	467	1	462	482	482	472	460	487	473	467	409	468	467	467	462	475	463	356	462	467	433	470
PGS-123_New-Delhi_2017/1-2228	284	262	266	264	113	258	429	115	281	282	264	262	324	258	286	258	286	285	265	265	261	258	122	265	422	0	264	264	423	259	280	280	269	257	285	271	264	275	265	264	264	260	273	263	314	260	265	94	267
PGS-124_New-Delhi_2017/1-2228	40	18	27	20	295	14	473	297	37	38	21	18	369	14	42	14	42	41	27	26	22	14	304	22	466	264	0	21	467	20	36	36	30	14	41	27	25	321	22	21	21	16	33	19	360	16	21	275	24
PGS-125_New-Delhi_2016/1-2228	39	17	24	19	295	13	474	297	36	37	18	17	368	13	41	13	41	40	25	23	19	13	304	19	467	264	21	0	468	17	35	33	27	11	40	26	21	321	19	18	18	15	32	18	360	15	18	272	21
PGS-126_New-Delhi_2016/1-2228	487	465	470	465	454	461	8	456	484	485	468	465	366	461	489	461	489	488	470	469	465	461	463	469	1	423	467	468	0	463	483	483	473	461	488	474	468	410	469	468	468	463	476	464	357	463	468	434	471
PGS-127_New-Delhi_2005/1-2228	38	16	17	18	291	12	469	293	35	36	17	16	363	12	40	12	40	39	18	16	14	12	300	18	462	259	20	17	463	0	34	34	22	10	39	25	17	316	18	17	17	14	25	17	355	14	19	269	20
PGS-128_New-Delhi_2008/1-2228	8	32	41	34	311	28	489	313	5	6	35	32	385	28	10	28	10	9	41	40	36	28	320	36	482	280	36	35	483	34	0	4	44	28	13	39	39	337	36	35	35	30	47	33	376	30	33	291	38
PGS-129_New-Delhi_2008/1-2228	8	32	41	34	310	28	489	312	5	6	35	32	385	28	10	28	10	9	41	40	36	28	319	36	482	280	36	33	483	34	4	0	44	28	11	39	38	337	34	35	35	30	47	33	376	30	31	289	38
PGS-12_Chennai_2010/1-2228	48	26	29	28	301	22	479	303	45	46	27	26	373	22	50	22	50	49	30	28	18	22	310	28	472	269	30	27	473	22	44	44	0	20	49	35	21	326	28	27	27	24	37	27	365	24	29	279	30
PGS-130_New-Delhi_2005/1-2228	32	10	17	12	289	6	467	291	29	30	11	10	361	6	34	6	34	33	18	16	12	6	298	12	460	257	14	11	461	10	28	28	20	0	33	19	15	314	12	11	11	8	25	11	353	8	13	267	14
PGS-131_New-Delhi_2006/1-2228	17	37	46	39	316	33	494	318	14	15	40	37	388	33	19	33	19	18	46	45	41	33	325	41	487	285	41	40	488	39	13	11	49	33	0	44	44	342	39	40	38	35	52	38	379	35	38	296	43
PGS-132_New-Delhi_2006/1-2228	43	23	32	25	302	19	480	304	40	41	26	23	376	19	45	19	45	44	32	31	27	19	311	27	473	271	27	26	474	25	39	39	35	19	44	0	30	328	27	26	26	21	38	24	367	21	18	282	29
PGS-133_New-Delhi_2008/1-2228	43	21	24	23	294	17	474	296	40	41	22	21	368	17	45	17	45	44	25	23	13	17	303	23	467	264	25	21	468	17	39	38	21	15	44	30	0	321	23	22	22	19	32	22	360	19	23	273	25
PGS-13_Orissa_2011/1-2228	341	319	323	321	308	315	416	310	338	339	321	319	313	315	343	315	343	342	322	322	318	315	317	322	409	275	321	321	410	316	337	337	326	314	342	328	321	0	322	321	321	317	330	320	303	317	322	287	324
PGS-14_Orissa_2010/1-2228	40	18	25	20	297	14	475	299	37	38	19	18	369	14	42	14	42	41	26	24	20	14	306	20	468	265	22	19	469	18	36	34	28	12	39	27	23	322	0	1	19	16	33	19	361	16	21	275	20
PGS-15_Orissa_2010/1-2228	39	17	24	19	296	13	474	298	36	37	18	17	368	13	41	13	41	40	25	23	19	13	305	19	467	264	21	18	468	17	35	35	27	11	40	26	22	321	1	0	18	15	32	18	360	15	20	274	19
PGS-16_Chennai_2010/1-2228	39	17	24	19	296	13	474	298	36	37	16	17	366	13	41	13	41	40	25	23	19	13	305	19	467	264	21	18	468	17	35	35	27	11	38	26	22	321	19	18	0	15	32	16	358	15	20	274	21
PGS-17_Chennai_2010/1-2228	34	12	21	14	291	8	469	293	31	32	15	12	365	8	36	8	36	35	21	20	16	8	300	16	462	260	16	15	463	14	30	30	24	8	35	21	19	317	16	15	15	0	27	13	356	10	15	271	18
PGS-18_Shimla_2010/1-2228	51	29	32	31	304	25	482	306	48	49	32	29	378	25	53	25	53	52	32	31	29	25	313	33	475	273	33	32	476	25	47	47	37	25	52	38	32	330	33	32	32	27	0	30	369	27	32	284	35
PGS-19_Shimla_2010/1-2228	37	15	24	11	294	11	470	296	34	35	16	15	366	11	39	11	39	38	24	23	19	11	303	19	463	263	19	18	464	17	33	33	27	11	38	24	22	320	19	18	16	13	30	0	357	13	18	274	21
PGS-1_New-Delhi_1994/1-2228	380	358	362	358	347	354	363	349	377	378	360	358	74	354	382	354	382	381	361	361	357	354	356	361	356	314	360	360	357	355	376	376	365	353	379	367	360	303	361	360	358	356	369	357	0	356	361	326	363
PGS-20_Chennai_2010/1-2228	34	12	21	14	291	8	469	293	31	32	15	12	365	8	36	8	36	35	21	20	16	8	300	16	462	260	16	15	463	14	30	30	24	8	35	21	19	317	16	15	15	10	27	13	356	0	15	271	18
PGS-21_New-Delhi_2000/1-2228	37	17	26	19	295	13	474	297	34	35	20	17	370	13	39	13	39	38	26	25	21	13	304	21	467	265	21	18	468	19	33	31	29	13	38	18	23	322	21	20	20	15	32	18	361	15	0	274	23
PGS-22_New-Delhi_2009/1-2228	295	273	276	275	95	269	440	97	292	293	274	273	334	269	297	269	297	296	277	275	271	269	104	275	433	94	275	272	434	269	291	289	279	267	296	282	273	287	275	274	274	271	284	274	326	271	274	0	277
PGS-23_New-Delhi_2009/1-2228	42	20	27	22	299	16	477	301	39	40	21	20	371	16	44	16	44	43	28	26	22	16	308	22	470	267	24	21	471	20	38	38	30	14	43	29	25	324	20	19	21	18	35	21	363	18	23	277	0
PGS-24_New-Delhi_2010/1-2228	37	15	16	17	289	11	468	291	34	35	16	15	362	11	39	11	39	38	17	15	13	11	298	17	461	258	19	14	462	9	33	31	21	9	38	24	15	315	17	16	16	13	24	16	354	13	16	266	19
PGS-25_New-Delhi_2005/1-2228	38	16	17	18	291	12	469	293	35	36	17	16	363	12	40	12	40	39	18	16	14	12	300	18	462	259	20	17	463	0	34	34	22	10	39	25	17	316	18	17	17	14	25	17	355	14	19	269	20
PGS-26_New-Delhi_2008/1-2228	41	19	26	21	298	15	476	300	38	39	20	19	370	15	43	15	43	42	27	25	21	15	307	21	469	266	23	20	470	19	37	37	29	13	42	28	24	323	19	18	20	17	34	20	362	17	22	276	5
PGS-27_New-Delhi_2008/1-2228	41	19	11	21	292	15	470	294	38	39	21	19	365	15	43	15	43	42	8	10	18	15	301	22	463	259	23	21	464	14	37	37	26	14	42	28	21	316	22	21	21	17	28	20	355	17	22	271	24
PGS-28_New-Delhi_2015/1-2228	294	272	277	274	93	268	441	95	291	292	275	272	335	268	296	268	296	295	277	276	272	268	102	276	434	94	274	275	435	270	290	290	280	268	295	281	275	289	276	275	275	270	283	273	326	270	275	77	278
PGS-29_New-Delhi_2006/1-2228	23	43	52	45	322	39	500	324	20	21	46	43	394	39	25	39	25	24	52	51	47	39	331	47	493	291	47	46	494	45	19	19	55	39	14	50	50	348	47	46	46	41	58	44	387	41	44	302	49
PGS-2_Orissa_2010/1-2228	40	18	21	20	292	14	471	294	37	38	19	18	365	14	42	14	42	41	22	20	16	14	301	20	464	261	22	17	465	14	36	34	24	12	41	27	18	318	20	19	19	16	29	19	357	16	19	269	22
PGS-30_New-Delhi_2009/1-2228	25	35	44	37	313	31	492	315	22	23	38	35	388	31	27	31	27	26	44	43	39	31	322	39	485	283	39	36	486	37	21	19	47	31	26	42	41	340	39	38	38	33	50	36	379	33	34	292	41
PGS-31_New-Delhi_2008/1-2228	37	17	26	19	296	13	474	298	34	35	20	17	370	13	39	13	39	38	26	25	21	13	305	21	467	265	21	20	468	19	33	33	29	13	38	10	24	322	21	20	20	15	32	18	361	15	12	276	23
PGS-32_New-Delhi_2014/1-2228	10	34	43	36	313	30	491	315	7	8	35	34	387	30	12	30	12	11	43	42	38	30	322	38	484	282	38	37	485	36	6	6	46	30	15	41	41	339	38	37	35	32	49	33	378	32	35	293	40
PGS-33_Vellore_2010/1-2228	41	19	28	21	298	15	476	300	38	39	22	19	372	15	43	15	43	42	28	27	23	15	307	23	469	267	23	22	470	21	37	37	31	15	42	28	26	324	23	22	22	17	34	20	363	17	22	278	25
PGS-34_Vellore_2010/1-2228	33	11	20	13	290	5	468	292	30	31	14	11	364	5	35	5	35	34	20	19	15	7	299	15	461	259	15	14	462	13	29	29	23	7	34	20	18	316	15	14	14	9	26	12	355	9	14	270	17
PGS-35_Vellore_2010/1-2228	38	16	23	18	295	12	473	297	35	36	17	16	367	12	40	12	40	39	24	22	18	12	304	18	466	263	20	17	467	16	34	34	26	10	39	25	21	320	16	15	17	14	31	17	359	14	19	273	18
PGS-36_Vellore_2010/1-2228	37	15	16	17	289	11	468	291	34	35	16	15	362	11	39	11	39	38	17	15	13	11	298	17	461	258	19	14	462	9	33	31	21	9	38	24	15	315	17	16	16	13	24	16	354	13	16	266	19
PGS-37_Vellore_2011/1-2228	43	21	28	23	300	17	478	302	40	41	22	21	372	17	45	17	45	44	29	27	23	17	309	23	471	268	25	22	472	21	39	39	25	15	44	30	26	325	23	22	22	19	36	22	364	19	24	278	25
PGS-38_Vellore_2010/1-2228	39	17	24	19	296	13	474	298	36	37	18	17	368	13	41	13	41	40	25	23	19	13	305	19	467	264	21	18	468	17	35	35	27	11	40	26	22	321	1	0	18	15	32	18	360	15	20	274	19
PGS-39_Vellore_2012/1-2228	46	24	28	26	299	20	477	301	43	44	26	24	372	20	48	20	48	47	25	27	23	20	308	27	470	266	28	26	471	21	42	42	31	19	47	33	26	323	27	26	26	22	35	25	362	22	27	278	29
PGS-3_New-Delhi_1999/1-2228	39	17	24	19	296	13	474	298	36	37	18	17	368	13	41	13	41	40	25	23	19	13	305	19	467	264	21	18	468	17	35	35	27	11	40	26	22	321	1	0	18	15	32	18	360	15	20	274	19
PGS-40_Vellore_2011/1-2228	33	11	20	13	290	7	468	292	30	31	14	11	364	7	35	7	35	34	20	19	15	7	299	15	461	259	15	14	462	13	29	29	23	7	34	20	18	316	15	14	14	1	26	12	355	9	14	270	17
PGS-41_New-Delhi_2016/1-2228	33	11	20	13	290	1	468	292	30	31	14	11	364	1	35	1	35	34	20	19	15	7	299	15	461	259	15	14	462	13	29	29	23	7	34	20	18	316	15	14	14	9	26	12	355	9	14	270	17
PGS-42_Vellore_2012/1-2228	42	20	27	22	299	16	477	301	39	40	21	20	371	16	44	16	44	43	28	26	22	16	308	22	470	267	24	21	471	20	38	38	24	14	43	29	25	324	22	21	21	18	35	21	363	18	23	277	24
PGS-43_Vellore_2012/1-2228	43	21	28	23	300	17	478	302	40	41	22	21	372	17	45	17	45	44	29	27	23	17	309	23	471	268	25	22	472	21	39	39	25	15	44	30	26	325	23	22	22	19	36	22	364	19	24	278	25
PGS-44_New-Delhi_2014/1-2228	42	22	30	24	301	18	479	303	39	40	24	22	374	18	44	18	44	43	29	29	25	18	310	25	472	268	26	24	473	23	38	38	33	17	43	31	28	325	25	24	24	20	37	23	364	20	25	280	27
PGS-45_Vellore_2012/1-2228	41	19	22	21	294	15	472	296	38	39	20	19	366	15	43	15	43	42	23	21	17	15	303	21	465	262	23	20	466	15	37	37	25	13	42	28	20	319	21	20	20	17	30	20	358	17	22	272	23
PGS-46_New-Delhi_2014/1-2228	294	272	275	274	95	268	439	97	291	292	273	272	333	268	296	268	296	295	276	274	270	268	104	274	432	93	274	273	433	268	290	290	278	266	295	281	273	286	274	273	273	270	283	273	325	270	275	11	276
PGS-47_New-Delhi_2010/1-2228	319	297	302	299	12	293	464	14	316	317	300	297	358	293	321	293	321	320	302	301	297	293	9	301	457	117	299	299	458	295	315	314	305	293	320	306	298	312	301	300	300	295	308	298	351	295	299	99	303
PGS-48_Vellore_2012/1-2228	44	22	29	24	301	18	479	303	41	42	23	22	373	18	46	18	46	45	30	28	24	18	310	24	472	269	26	23	473	22	40	40	26	16	45	31	27	326	24	23	23	20	37	23	365	20	25	279	26
PGS-49_Vellore_2012/1-2228	41	19	22	21	294	15	472	296	38	39	20	19	366	15	43	15	43	42	23	21	11	15	303	21	465	262	23	20	466	15	37	37	19	13	42	28	8	319	21	20	20	17	30	20	358	17	22	272	23
PGS-4_New-Delhi_1999/1-2228	41	19	22	21	293	15	472	295	38	39	20	19	366	15	43	15	43	42	23	21	17	15	302	21	465	262	23	18	466	15	37	35	25	13	42	28	19	319	21	20	20	17	30	20	358	17	20	270	23
PGS-50_Vellore_2010/1-2228	359	337	341	339	326	333	434	328	356	357	339	337	331	333	361	333	361	360	340	340	336	333	335	340	427	293	339	339	428	334	355	355	344	332	360	346	339	130	340	339	339	335	348	338	321	335	340	305	342
PGS-51_Vellore_2012/1-2228	43	21	28	23	300	17	478	302	40	41	22	21	372	17	45	17	45	44	29	27	23	17	309	23	471	268	25	22	472	21	39	39	25	15	44	30	26	325	23	22	22	19	36	22	364	19	24	278	25
PGS-52_Vellore_2012/1-2228	10	34	43	36	313	30	491	315	7	8	37	34	387	30	12	30	12	11	43	42	38	30	322	38	484	282	38	37	485	36	6	6	46	30	15	41	41	339	38	37	37	32	49	35	378	32	35	293	40
PGS-53_New-Delhi_2006/1-2228	46	24	27	26	299	20	477	301	43	44	27	24	373	20	48	20	48	47	27	26	24	20	308	28	470	268	28	27	471	20	42	42	32	20	47	33	27	325	28	27	27	22	33	25	364	22	27	279	30
PGS-54_wardha_2011/1-2228	47	25	32	27	304	21	482	306	44	45	26	25	376	21	49	21	49	48	33	31	27	21	313	27	475	272	29	26	476	25	43	43	35	19	48	34	30	329	25	24	26	23	40	26	368	23	28	282	11
PGS-55_Shimla_2010/1-2228	43	21	26	23	296	17	474	298	40	41	22	21	370	17	45	17	45	44	26	25	21	17	305	25	467	265	25	24	468	19	39	37	29	17	42	30	24	322	23	24	22	19	32	20	361	19	24	276	27
PGS-56_Shimla_2010/1-2228	302	280	285	282	99	276	447	101	299	300	283	280	343	276	304	276	304	303	285	284	280	276	108	284	440	100	282	283	441	278	298	298	288	276	303	289	283	295	284	283	283	278	291	281	334	278	283	83	286
PGS-57_wardha_2011/1-2228	39	17	26	19	296	13	474	298	36	37	18	17	370	13	41	13	41	40	26	25	21	13	305	21	467	265	21	20	468	19	35	35	29	13	40	26	24	322	21	20	18	15	32	16	361	15	20	276	23
PGS-58_Vellore_2010/1-2228	286	265	269	267	84	261	432	86	283	284	267	265	327	261	288	261	288	287	268	268	264	261	93	268	425	83	267	267	426	262	282	282	272	260	287	274	267	278	268	267	267	263	276	266	317	263	268	51	270
PGS-59_Vellore_2012/1-2228	41	19	28	21	298	15	476	300	38	39	22	19	372	15	43	15	43	42	28	27	23	15	307	23	469	267	23	22	470	21	37	37	31	15	42	28	26	324	23	22	22	17	34	20	363	17	22	278	25
PGS-5_New-Delhi_1999/1-2228	36	14	19	16	289	10	467	291	33	34	17	14	363	10	38	10	38	37	19	18	14	10	298	18	460	258	18	17	461	12	32	32	22	10	37	23	17	314	18	17	17	12	25	15	354	12	17	269	20
PGS-60_Vellore_2010/1-2228	41	19	28	21	297	15	476	299	38	39	22	19	372	15	43	15	43	42	28	27	23	15	306	23	469	267	23	20	470	21	37	35	31	15	42	28	25	324	23	22	22	17	34	20	363	17	20	276	25
PGS-61_Vellore_2012/1-2228	38	16	23	18	295	12	473	297	35	36	17	16	367	12	40	12	40	39	24	22	18	12	304	18	466	263	20	17	467	16	34	34	26	10	39	25	21	320	16	15	17	14	31	17	359	14	19	273	18
PGS-62_Vellore_2010/1-2228	44	22	25	24	297	18	475	299	41	42	21	22	369	18	46	18	46	45	26	24	20	18	306	24	468	265	26	23	469	18	40	38	28	16	43	31	23	322	22	23	21	20	33	21	361	20	25	275	26
PGS-63_New-Delhi_2010/1-2228	252	230	235	232	253	226	431	255	249	250	233	230	327	226	254	226	254	253	235	234	230	226	262	234	424	222	232	233	425	228	248	248	238	226	253	239	233	279	234	233	233	228	241	231	318	228	233	233	236
PGS-64_New-Delhi_2009/1-2228	45	23	30	25	302	19	480	304	42	43	22	23	374	19	47	19	47	46	31	29	25	19	311	25	473	270	27	24	474	23	41	41	33	17	46	32	28	327	25	24	22	21	38	22	366	21	26	280	27
PGS-65_New-Delhi_2000/1-2228	38	16	19	18	291	12	469	293	35	36	17	16	363	12	40	12	40	39	20	18	8	12	300	18	462	259	20	17	463	12	34	34	16	10	39	25	11	316	18	17	17	14	27	17	355	14	19	269	20
PGS-66_New-Delhi_2014/1-2228	504	482	487	482	469	478	261	471	501	502	485	482	339	478	506	478	506	505	487	486	482	478	478	486	254	438	484	485	255	480	500	500	490	478	505	491	485	427	486	485	485	480	493	481	330	480	485	449	488
PGS-67_Vellore_2010/1-2228	39	17	24	19	296	13	474	298	36	37	18	17	368	13	41	13	41	40	25	23	19	13	305	19	467	264	19	18	468	17	35	35	27	11	40	26	22	321	17	16	18	15	32	18	360	15	20	274	19
PGS-68_New-Delhi_2010/1-2228	40	18	25	20	295	14	473	297	37	38	19	18	367	14	42	14	42	41	26	24	20	14	304	20	466	263	22	19	467	18	36	36	28	12	41	27	23	320	20	19	17	16	33	19	359	16	21	273	22
PGS-69_New-Delhi_2010/1-2228	49	27	10	29	302	23	480	304	46	47	28	27	374	23	51	23	51	50	19	9	25	23	311	29	473	270	31	28	474	21	45	45	33	21	50	36	28	327	29	28	28	25	36	28	366	25	30	280	31
PGS-6_New-Delhi_1999/1-2228	40	18	20	20	292	14	471	294	37	38	20	18	366	14	42	14	42	41	19	19	17	14	301	21	464	260	22	18	465	13	36	34	25	13	41	27	19	317	21	20	20	16	27	19	356	16	19	270	23
PGS-70_New-Delhi_2011/1-2228	39	17	20	19	292	13	470	294	36	37	20	17	366	13	41	13	41	40	20	19	17	13	301	21	463	261	21	20	464	13	35	35	25	13	40	26	20	318	21	20	20	15	26	18	357	15	20	272	23
PGS-71_Vellore_2010/1-2228	39	17	24	19	296	13	474	298	36	37	18	17	368	13	41	13	41	40	25	23	19	13	305	19	467	264	21	18	468	17	35	33	27	11	38	26	22	321	15	16	18	15	32	18	360	15	20	274	19
PGS-72_Vellore_2012/1-2228	311	289	294	291	108	285	456	110	308	309	292	289	352	285	313	285	313	312	294	293	289	285	117	293	449	109	291	292	450	287	307	307	297	285	312	298	292	304	293	292	292	287	300	290	343	287	292	92	295
PGS-73_Vellore_2012/1-2228	341	319	324	321	306	315	416	308	338	339	322	319	314	315	343	315	343	342	324	323	319	315	315	323	409	277	321	321	410	317	337	336	327	315	342	328	320	126	323	322	322	317	330	320	305	317	320	287	325
PGS-74_New-Delhi_2016/1-2228	32	10	19	12	289	0	467	291	29	30	13	10	363	0	34	0	34	33	19	18	14	6	298	14	460	258	14	13	461	12	28	28	22	6	33	19	17	315	14	13	13	8	25	11	354	8	13	269	16
PGS-75_New-Delhi_2016/1-2228	9	37	46	39	316	33	494	318	6	7	40	37	390	33	11	33	11	0	46	45	41	33	325	41	487	285	41	40	488	39	9	9	49	33	18	44	44	342	41	40	40	35	52	38	381	35	38	296	43
PGS-76_New-Delhi_2008/1-2228	38	16	21	18	291	12	469	293	35	36	19	16	365	12	40	12	40	39	21	20	16	12	300	20	462	260	20	19	463	14	34	34	24	12	39	25	19	317	20	19	19	14	27	17	356	14	19	271	22
PGS-77_New-Delhi_2016/1-2228	22	42	51	44	321	38	499	323	19	20	45	42	395	38	24	38	24	23	51	50	46	38	330	46	492	290	46	45	493	44	18	18	54	38	23	49	49	347	46	45	45	40	57	43	386	40	43	301	48
PGS-78_New-Delhi_2016/1-2228	41	19	22	21	294	15	472	296	38	39	20	19	366	15	43	15	43	42	23	21	11	15	303	21	465	262	23	20	466	15	37	37	19	13	42	28	14	319	21	20	20	17	30	20	358	17	22	272	23
PGS-79_New-Delhi_2016/1-2228	320	298	303	300	13	294	465	15	317	318	301	298	359	294	322	294	322	321	303	302	298	294	10	302	458	118	300	300	459	296	316	315	306	294	321	307	299	313	302	301	301	296	309	299	352	296	300	100	304
PGS-7_New-Delhi_1999/1-2228	38	16	21	18	291	12	469	293	35	36	19	16	365	12	40	12	40	39	21	20	16	12	300	20	462	260	20	19	463	14	34	34	24	12	39	25	19	317	20	19	19	14	27	17	356	14	19	271	22
PGS-80_New-Delhi_2016/1-2228	10	38	47	40	317	34	495	319	7	8	41	38	391	34	0	34	0	11	47	46	42	34	326	42	488	286	42	41	489	40	10	10	50	34	19	45	45	343	42	41	41	36	53	39	382	36	39	297	44
PGS-81_New-Delhi_2016/1-2228	12	36	45	38	315	32	493	317	9	10	39	36	389	32	14	32	14	13	45	44	40	32	324	40	486	284	40	39	487	38	8	8	48	32	17	43	43	341	40	39	39	34	51	37	380	34	37	295	42
PGS-82_New-Delhi_2016/1-2228	40	18	21	20	293	14	471	295	37	38	19	18	365	14	42	14	42	41	22	20	10	14	302	20	464	261	22	19	465	14	36	36	18	12	41	27	13	318	20	19	19	16	29	19	357	16	21	271	22
PGS-83_New-Delhi_2015/1-2228	45	23	27	25	298	19	476	300	42	43	25	23	371	19	47	19	47	46	26	26	22	19	307	26	469	265	27	25	470	20	41	41	30	18	46	32	25	322	26	25	25	21	34	24	361	21	26	277	28
PGS-84_New-Delhi_2016/1-2228	32	10	19	12	289	0	467	291	29	30	13	10	363	0	34	0	34	33	19	18	14	6	298	14	460	258	14	13	461	12	28	28	22	6	33	19	17	315	14	13	13	8	25	11	354	8	13	269	16
PGS-85_New-Delhi_2015/1-2228	52	30	13	32	301	26	481	303	49	50	31	30	375	26	54	26	54	53	22	12	28	26	310	32	474	271	34	30	475	24	48	47	36	24	53	39	29	328	32	31	31	28	39	31	367	28	32	280	34
PGS-86_New-Delhi_2015/1-2228	52	30	33	32	305	26	483	307	49	50	33	30	379	26	54	26	54	53	33	32	30	26	314	34	476	274	34	33	477	26	48	48	38	26	53	39	33	331	34	33	33	28	39	31	370	28	33	285	36
PGS-87_New-Delhi_2014/1-2228	48	26	29	28	301	22	479	303	45	46	27	26	373	22	50	22	50	49	30	28	18	22	310	28	472	269	30	27	473	22	44	44	26	20	49	35	21	326	28	27	27	24	37	27	365	24	29	279	30
PGS-88_New-Delhi_2015/1-2228	494	472	477	472	461	468	13	463	491	492	475	472	373	468	496	468	496	495	477	476	472	468	470	476	8	430	474	475	9	470	490	490	480	468	495	481	475	417	476	475	475	470	483	471	364	470	475	441	478
PGS-89_New-Delhi_2015/1-2228	309	287	292	289	8	283	454	10	306	307	290	287	350	283	311	283	311	310	292	291	287	283	17	291	447	107	289	289	448	285	305	304	295	283	310	296	288	302	291	290	290	285	298	288	341	285	289	89	293
PGS-8_New-Delhi_2009/1-2228	43	21	24	23	295	17	474	297	40	41	24	21	370	17	45	17	45	44	24	23	21	17	304	25	467	265	25	22	468	17	39	37	29	17	44	30	23	322	25	24	24	19	30	22	361	19	22	274	27
PGS-90_New-Delhi_2015/1-2228	8	36	45	38	315	32	493	317	3	6	39	36	389	32	10	32	10	9	45	44	40	32	324	40	486	284	40	39	487	38	8	8	48	32	17	43	43	341	40	39	39	34	51	37	380	34	37	295	42
PGS-91_New-Delhi_2015/1-2228	19	43	52	45	322	39	500	324	16	17	46	43	396	39	21	39	21	20	52	51	47	39	331	47	493	291	47	46	494	45	15	15	55	39	24	50	50	346	47	46	46	41	58	44	387	41	44	302	49
PGS-92_New-Delhi_2015/1-2228	43	23	32	25	302	19	480	304	40	41	26	23	376	19	45	19	45	44	32	31	27	19	311	27	473	271	27	26	474	25	39	39	35	19	44	16	30	328	27	26	26	21	36	24	367	21	18	282	29
PGS-93_New-Delhi_2015/1-2228	9	33	42	35	312	29	490	314	6	7	36	33	386	29	11	29	11	10	42	41	37	29	321	37	483	281	37	36	484	35	5	5	45	29	14	40	40	338	37	36	36	31	48	34	377	31	34	292	39
PGS-94_New-Delhi_2015/1-2228	7	39	48	41	318	35	496	320	8	9	42	39	392	35	13	35	13	12	48	47	43	35	327	43	489	287	43	42	490	41	11	11	51	35	20	46	46	344	43	42	42	37	54	40	383	37	40	298	45
PGS-95_New-Delhi_2015/1-2228	39	17	18	19	292	13	470	294	36	37	18	17	364	13	41	13	41	40	19	17	15	13	301	19	463	260	21	18	464	11	35	35	23	11	40	26	18	317	19	18	18	15	26	18	356	15	20	270	21
PGS-96_New-Delhi_2015/1-2228	40	12	27	20	291	14	475	299	37	38	21	18	371	14	42	14	42	41	27	26	22	14	306	22	468	266	22	21	469	20	36	36	30	14	41	27	25	323	22	21	21	16	33	19	362	16	21	277	24
PGS-97_New-Delhi_2016/1-2228	39	17	26	19	296	13	474	298	36	37	20	17	370	13	41	13	41	40	26	25	21	9	305	21	467	265	21	20	468	19	35	35	29	13	40	26	24	322	21	20	20	15	32	18	361	15	20	276	23
PGS-98_New-Delhi_2016/1-2228	3	35	44	37	314	31	492	316	4	5	38	35	388	31	9	31	9	8	44	43	39	31	323	39	485	283	39	38	486	37	7	7	47	31	16	42	42	340	39	38	38	33	50	36	379	33	36	294	41
PGS-99_New-Delhi_2016/1-2228	43	21	4	23	296	17	474	298	40	41	22	21	368	17	45	17	45	44	13	3	19	17	305	23	467	264	25	22	468	15	39	39	27	15	44	30	22	321	23	22	22	19	30	22	360	19	24	274	25
PGS-9_New-Delhi_2001/1-2228	39	17	22	19	292	13	470	294	36	37	18	17	366	13	41	13	41	40	22	21	17	13	301	21	463	261	21	20	464	15	35	35	25	13	40	26	20	318	21	20	18	15	28	16	357	15	20	272	23
reference/1-2228	367	345	349	347	302	341	508	304	364	365	343	345	405	341	369	341	369	368	348	348	344	341	311	348	503	275	347	346	504	342	363	362	348	340	366	352	345	356	348	347	343	343	356	344	395	343	347	282	350
min: 0 max: 521
[truncated: 85 more columns]
